# Supplementary material for: In Vitro and In Vivo Biological Activities of Dipicolinate Oxovanadium(IV) Complexes
Source: J Med Chem. 2023 Jun 13;66(13):8580–99. doi: 10.1021/acs.jmedchem.3c00255 (PMC10350923; doi:10.1021/acs.jmedchem.3c00255)
Supplement: Supplementary file 2 — jm3c00255_si_002.csv [file jm3c00255_si_002.csv]

Compound_ID	SMILES	IC50 HCT116 (uM)	IC50 HCT116-DoxR (uM)	IC50 A2780 (uM)	IC50 Fibroblasts (uM)
[VO(dipic)(pyim)] (1)	O=C(O1)C2=CC=CC(C(O3)=O)=[N]2[V]413([N]5=CC=CC=C5C6=[N]4C=CN6)=O	>50	>50	15.0 ± 0.02	20.2 ± 0.04
[VO(dip)(pybim)] (2)	O=C(O1)C2=CC=CC(C(O3)=O)=[N]2[V]413([N]5=CC=CC=C5C6=[N]4C7=C(C=CC=C7)N6)=O	>50	31.4 ± 0.03	6.7 ± 0.02	15.7 ± 0.04
[VO(dipic)(phendione)] (3)	O=C(O1)C2=CC=CC(C(O3)=O)=[N]2[V]413([N]5=CC=CC(C6=O)=C5C7=C(C=CC=[N]74)C6=O)=O	–	1.3 ± 0.07	0.2 ± 0.02	0.7 ± 0.02
[VO(dipic)(4,7-Cl2-phen)] (4)	O=C(O1)C2=CC=CC(C(O3)=O)=[N]2[V]413([N]5=CC=C(Cl)C6=C5C7=C(C(Cl)=CC=[N]74)C=C6)=O	8.8 ± 0.02	9.0 ± 0.08	2.2 ± 0.02	9.2 ± 0.01
[VO(dipic)(4,7-(CH3O)2-phen)] (5)	O=C(O1)C2=CC=CC(C(O3)=O)=[N]2[V]413([N]5=CC=C(OC)C6=C5C7=C(C(OC)=CC=[N]74)C=C6)=O	1.8 ± 0.04	0.2 ± 0.10	1.3 ± 0.01	3.1 ± 0.07
[VO(dipic)(4,7-Ph2-phen)] (6)	O=C(O1)C2=CC=CC(C(O3)=O)=[N]2[V]413([N]5=CC=C(C6=CC=CC=C6)C7=C5C8=C(C(C9=CC=CC=C9)=CC=[N]84)C=C7)=O	0.9 ± 0.03	0.2 ± 0.05	0.2 ± 0.09	4.0 ± 0.05
[VO(dipic)(4,7-(phtiaz)2-phen)] (7)	O=C(O1)C2=CC=CC(C(O3)=O)=[N]2[V]413([N]5=CC=C(N6C(C=CC=C7)=C7SC8=C6C=CC=C8)C9=C5C%10=C(C(N%11C(C=CC=C%12)=C%12SC%13=C%11C=CC=C%13)=CC=[N]%104)C=C9)=O	>50	>50	3.1 ± 0.03	21.7 ± 0.08
[VO(dipic)(phen)] (8)	O=C(O1)C2=CC=CC(C(O3)=O)=[N]2[V]413([N]5=CC=CC6=C5C7=C(C=CC=[N]74)C=C6)=O	3.7 ± 0.01	1.3 ± 0.04	2.1 ± 0.03	8.6 ± 0.02
[VO(dipic)(bipy)] (9)	O=C(O1)C2=CC=CC(C(O3)=O)=[N]2[V]413([N]5=CC=CC=C5C6=CC=CC=[N]64)=O	44.0 ± 0.04	39.2 ± 0.09	4.8 ± 0.02	16.2 ± 0.04
[VO(dipic)(im)2] (10)	O=C(O1)C2=CC=CC(C(O3)=O)=[N]2[V]13([N]4=CNC=C4)([N]5=CNC=C5)=O	>50	>50	14.7 ± 0.02	20.1 ± 0.05
