# Supplementary material for: In Vitro and In Vivo Biological Activities of Dipicolinate Oxovanadium(IV) Complexes
Source: J Med Chem. 2023 Jun 13;66(13):8580–99. doi: 10.1021/acs.jmedchem.3c00255 (PMC10350923; doi:10.1021/acs.jmedchem.3c00255)
Supplement: Supplementary file 3 — jm3c00255_si_003.cif [file jm3c00255_si_003.cif]

data_01VO(dipic)(pyim)
_audit_creation_date               2021-01-08
_audit_creation_method
;
Olex2 1.3
(compiled 2020.11.12 svn.r5f609507 for OlexSys, GUI svn.r6226)
;
_shelx_SHELXL_version_number       '2018/3'
_audit_contact_author_address      ?
_audit_contact_author_email        ?
_audit_contact_author_name         ''
_audit_contact_author_phone        ?
_publ_contact_author_id_orcid      ?
_publ_section_references
;
Dolomanov, O.V., Bourhis, L.J., Gildea, R.J, Howard, J.A.K. & Puschmann, H.
 (2009), J. Appl. Cryst. 42, 339-341.

Sheldrick, G.M. (2015). Acta Cryst. C71, 3-8.
;
_chemical_name_common              ?
_chemical_name_systematic          ?
_chemical_formula_moiety           'C15 H10 N4 O5 V'
_chemical_formula_sum              'C15 H10 N4 O5 V'
_chemical_formula_weight           377.21
_chemical_melting_point            ?
loop_
  _atom_type_symbol
  _atom_type_description
  _atom_type_scat_dispersion_real
  _atom_type_scat_dispersion_imag
  _atom_type_scat_source
 'C' 'C' 0.0033 0.0016 'International Tables Vol C Tables 4.2.6.8 and 6.1.1.4'
 'H' 'H' 0.0000 0.0000 'International Tables Vol C Tables 4.2.6.8 and 6.1.1.4'
 'N' 'N' 0.0061 0.0033 'International Tables Vol C Tables 4.2.6.8 and 6.1.1.4'
 'O' 'O' 0.0106 0.0060 'International Tables Vol C Tables 4.2.6.8 and 6.1.1.4'
 'V' 'V' 0.3005 0.5294 'International Tables Vol C Tables 4.2.6.8 and 6.1.1.4'

_shelx_space_group_comment
;
The symmetry employed for this shelxl refinement is uniquely defined
by the following loop, which should always be used as a source of
symmetry information in preference to the above space-group names.
They are only intended as comments.
;
_space_group_crystal_system        'monoclinic'
_space_group_IT_number             14
_space_group_name_H-M_alt          'P 1 21/n 1'
_space_group_name_Hall             '-P 2yn'
loop_
  _space_group_symop_operation_xyz
 'x, y, z'
 '-x+1/2, y+1/2, -z+1/2'
 '-x, -y, -z'
 'x-1/2, -y-1/2, z-1/2'

_cell_length_a                     22.6912(10)
_cell_length_b                     6.1324(3)
_cell_length_c                     24.9591(9)
_cell_angle_alpha                  90
_cell_angle_beta                   100.058(4)
_cell_angle_gamma                  90
_cell_volume                       3419.7(3)
_cell_formula_units_Z              8
_cell_measurement_reflns_used      5626
_cell_measurement_temperature      293(2)
_cell_measurement_theta_max        28.3680
_cell_measurement_theta_min        3.5040
_shelx_estimated_absorpt_T_max     ?
_shelx_estimated_absorpt_T_min     ?
_exptl_absorpt_coefficient_mu      0.613
_exptl_absorpt_correction_T_max    1.00000
_exptl_absorpt_correction_T_min    0.69865
_exptl_absorpt_correction_type     multi-scan
_exptl_absorpt_process_details
;
CrysAlisPro 1.171.40.67a (Rigaku Oxford Diffraction, 2019)
Empirical absorption correction using spherical harmonics,
 implemented in SCALE3 ABSPACK scaling algorithm.
;
_exptl_absorpt_special_details     ?
_exptl_crystal_colour              'green'
_exptl_crystal_density_diffrn      1.465
_exptl_crystal_density_meas        ?
_exptl_crystal_density_method      ?
_exptl_crystal_description         'needle'
_exptl_crystal_F_000               1528
_exptl_crystal_size_max            0.21
_exptl_crystal_size_mid            0.12
_exptl_crystal_size_min            0.09
_exptl_transmission_factor_max     ?
_exptl_transmission_factor_min     ?
_diffrn_reflns_av_R_equivalents    0.0616
_diffrn_reflns_av_unetI/netI       0.0766
_diffrn_reflns_Laue_measured_fraction_full  0.997
_diffrn_reflns_Laue_measured_fraction_max  0.997
_diffrn_reflns_limit_h_max         27
_diffrn_reflns_limit_h_min         -23
_diffrn_reflns_limit_k_max         7
_diffrn_reflns_limit_k_min         -7
_diffrn_reflns_limit_l_max         29
_diffrn_reflns_limit_l_min         -28
_diffrn_reflns_number              15471
_diffrn_reflns_point_group_measured_fraction_full  0.997
_diffrn_reflns_point_group_measured_fraction_max  0.997
_diffrn_reflns_theta_full          25.047
_diffrn_reflns_theta_max           25.047
_diffrn_reflns_theta_min           3.424
_diffrn_ambient_temperature        293(2)
_diffrn_detector                   'CCD plate'
_diffrn_detector_area_resol_mean   10.4015
_diffrn_detector_type              Atlas
_diffrn_measured_fraction_theta_full  0.997
_diffrn_measured_fraction_theta_max  0.997
_diffrn_measurement_details
;
List of Runs (angles in degrees, time in seconds):

  # Type    Start    End  Width  t~exp~   \w     \q     \k     \f   Frames
--------------------------------------------------------------------------
  1  \w      1.00  47.00   1.00   63.96    --   10.22 -99.00 -90.00   46
  2  \w    -19.00  29.00   1.00   63.96    --   10.22  77.00 120.00   48
  3  \w    -94.00 -63.00   1.00   63.96    --  -11.31-179.00-180.00   31
  4  \w    -39.00  57.00   1.00   63.96    --  -11.31  19.00  60.00   96
;
_diffrn_measurement_device         'four-circle diffractometer'
_diffrn_measurement_device_type    'Xcalibur, Atlas, Gemini ultra'
_diffrn_measurement_method         '\w scans'
_diffrn_orient_matrix_type        
 'CrysAlisPro convention (1999,Acta A55,543-557)'
_diffrn_orient_matrix_UB_11        0.0303930000
_diffrn_orient_matrix_UB_12        0.0189723000
_diffrn_orient_matrix_UB_13        -0.0019090000
_diffrn_orient_matrix_UB_21        -0.0080480000
_diffrn_orient_matrix_UB_22        0.1005981000
_diffrn_orient_matrix_UB_23        -0.0132941000
_diffrn_orient_matrix_UB_31        0.0043466000
_diffrn_orient_matrix_UB_32        0.0538001000
_diffrn_orient_matrix_UB_33        0.0255589000
_diffrn_radiation_monochromator    graphite
_diffrn_radiation_probe            x-ray
_diffrn_radiation_type             'Mo K\a'
_diffrn_radiation_wavelength       0.71073
_diffrn_source                     'fine-focus sealed X-ray tube'
_diffrn_source_type                'Enhance (Mo) X-ray Source'
_reflns_Friedel_coverage           0.000
_reflns_Friedel_fraction_full      .
_reflns_Friedel_fraction_max       .
_reflns_number_gt                  4327
_reflns_number_total               6042
_reflns_odcompleteness_completeness  99.62
_reflns_odcompleteness_iscentric   1
_reflns_odcompleteness_theta       26.32
_reflns_special_details
;
 Reflections were merged by SHELXL according to the crystal
 class for the calculation of statistics and refinement.
 
 Structure factors included contributions from the .fab file.
 
 _reflns_Friedel_fraction is defined as the number of unique
 Friedel pairs measured divided by the number that would be
 possible theoretically, ignoring centric projections and
 systematic absences.
;
_reflns_threshold_expression       'I > 2\s(I)'
_computing_cell_refinement         'CrysAlisPro 1.171.40.67a (Rigaku OD, 2019)'
_computing_data_collection         'CrysAlisPro 1.171.40.67a (Rigaku OD, 2019)'
_computing_data_reduction          'CrysAlisPro 1.171.40.67a (Rigaku OD, 2019)'
_computing_molecular_graphics      'Olex2 1.3 (Dolomanov et al., 2009)'
_computing_publication_material    'Olex2 1.3 (Dolomanov et al., 2009)'
_computing_structure_refinement    'SHELXL 2018/3 (Sheldrick, 2015)'
_computing_structure_solution      'SHELXS  (Sheldrick, 2008)'
_refine_diff_density_max           0.746
_refine_diff_density_min           -0.450
_refine_diff_density_rms           0.109
_refine_ls_extinction_coef         .
_refine_ls_extinction_method       none
_refine_ls_goodness_of_fit_ref     1.060
_refine_ls_hydrogen_treatment      constr
_refine_ls_matrix_type             full
_refine_ls_number_parameters       451
_refine_ls_number_reflns           6042
_refine_ls_number_restraints       0
_refine_ls_R_factor_all            0.1074
_refine_ls_R_factor_gt             0.0778
_refine_ls_restrained_S_all        1.060
_refine_ls_shift/su_max            0.001
_refine_ls_shift/su_mean           0.000
_refine_ls_structure_factor_coef   Fsqd
_refine_ls_weighting_details      
 'w=1/[\s^2^(Fo^2^)+(0.0692P)^2^+15.5692P] where P=(Fo^2^+2Fc^2^)/3'
_refine_ls_weighting_scheme        calc
_refine_ls_wR_factor_gt            0.1921
_refine_ls_wR_factor_ref           0.2047
_refine_special_details            ?
_olex2_refinement_description
;
1. Fixed Uiso
 At 1.2 times of:
  All C(H) groups, All N(H) groups
2.a Aromatic/amide H refined with riding coordinates:
 N4(H4), C2(H2), C3(H3), C4(H4A), C8(H8), C9(H9), C10(H10), C11(H11), C14(H14),
  C15(H15), N8(H8A), C17(H17), C18(H18), C19(H19), C23(H23), C24(H24), C25(H25),
  C26(H26), C29(H29), C30(H30)
;
_atom_sites_solution_hydrogens     geom
_atom_sites_solution_primary       ?
_atom_sites_solution_secondary     ?
loop_
  _atom_site_label
  _atom_site_type_symbol
  _atom_site_fract_x
  _atom_site_fract_y
  _atom_site_fract_z
  _atom_site_U_iso_or_equiv
  _atom_site_adp_type
  _atom_site_occupancy
  _atom_site_site_symmetry_order
  _atom_site_calc_flag
  _atom_site_refinement_flags_posn
  _atom_site_refinement_flags_adp
  _atom_site_refinement_flags_occupancy
  _atom_site_disorder_assembly
  _atom_site_disorder_group
 V1 V 0.67486(4) 0.21641(17) 0.37867(4) 0.0322(3) Uani 1 1 d . . . . .
 O1 O 0.7052(2) 0.4306(8) 0.40567(18) 0.0519(12) Uani 1 1 d . . . . .
 O2 O 0.58803(19) 0.2889(8) 0.38792(17) 0.0468(11) Uani 1 1 d . . . . .
 O3 O 0.5221(2) 0.2561(11) 0.4443(2) 0.0744(17) Uani 1 1 d . . . . .
 O4 O 0.74505(17) 0.0089(8) 0.38634(15) 0.0392(10) Uani 1 1 d . . . . .
 O5 O 0.80143(19) -0.2100(8) 0.44699(18) 0.0478(11) Uani 1 1 d . . . . .
 N1 N 0.66115(19) 0.0188(8) 0.44052(17) 0.0289(11) Uani 1 1 d . . . . .
 N2 N 0.6220(2) -0.0400(9) 0.31651(19) 0.0364(12) Uani 1 1 d . . . . .
 N3 N 0.6798(2) 0.3190(9) 0.30000(19) 0.0346(12) Uani 1 1 d . . . . .
 N4 N 0.6592(2) 0.3151(10) 0.2108(2) 0.0468(14) Uani 1 1 d . . . . .
 H4 H 0.644896 0.274575 0.178086 0.056 Uiso 1 1 calc R U . . .
 C1 C 0.6105(3) 0.0435(11) 0.4611(2) 0.0370(14) Uani 1 1 d . . . . .
 C2 C 0.6020(3) -0.0811(13) 0.5049(3) 0.0486(18) Uani 1 1 d . . . . .
 H2 H 0.567216 -0.067461 0.519633 0.058 Uiso 1 1 calc R U . . .
 C3 C 0.6461(3) -0.2269(12) 0.5265(3) 0.0498(18) Uani 1 1 d . . . . .
 H3 H 0.640926 -0.311942 0.556145 0.060 Uiso 1 1 calc R U . . .
 C4 C 0.6983(3) -0.2491(11) 0.5046(2) 0.0387(15) Uani 1 1 d . . . . .
 H4A H 0.728015 -0.347826 0.518905 0.046 Uiso 1 1 calc R U . . .
 C5 C 0.7038(2) -0.1184(10) 0.4610(2) 0.0316(13) Uani 1 1 d . . . . .
 C6 C 0.5696(3) 0.2065(13) 0.4297(3) 0.0465(17) Uani 1 1 d . . . . .
 C7 C 0.7553(2) -0.1102(10) 0.4301(2) 0.0322(13) Uani 1 1 d . . . . .
 C8 C 0.5930(3) -0.2191(11) 0.3278(3) 0.0429(16) Uani 1 1 d . . . . .
 H8 H 0.594315 -0.257418 0.364019 0.051 Uiso 1 1 calc R U . . .
 C9 C 0.5614(3) -0.3493(12) 0.2880(3) 0.0491(17) Uani 1 1 d . . . . .
 H9 H 0.542255 -0.474322 0.297270 0.059 Uiso 1 1 calc R U . . .
 C10 C 0.5585(3) -0.2917(13) 0.2345(3) 0.0531(19) Uani 1 1 d . . . . .
 H10 H 0.537310 -0.378028 0.207063 0.064 Uiso 1 1 calc R U . . .
 C11 C 0.5868(3) -0.1080(12) 0.2215(3) 0.0441(17) Uani 1 1 d . . . . .
 H11 H 0.584899 -0.066849 0.185363 0.053 Uiso 1 1 calc R U . . .
 C12 C 0.6184(3) 0.0156(11) 0.2630(2) 0.0369(14) Uani 1 1 d . . . . .
 C13 C 0.6508(3) 0.2156(11) 0.2570(2) 0.0349(14) Uani 1 1 d . . . . .
 C14 C 0.7073(3) 0.4951(12) 0.2805(3) 0.0464(17) Uani 1 1 d . . . . .
 H14 H 0.730636 0.598454 0.301719 0.056 Uiso 1 1 calc R U . . .
 C15 C 0.6947(3) 0.4931(13) 0.2257(3) 0.0498(18) Uani 1 1 d . . . . .
 H15 H 0.707751 0.593617 0.202421 0.060 Uiso 1 1 calc R U . . .
 V2 V 0.84712(4) -0.15494(18) 0.62737(4) 0.0316(3) Uani 1 1 d . . . . .
 O6 O 0.8226(2) -0.3685(8) 0.59481(17) 0.0511(12) Uani 1 1 d . . . . .
 O7 O 0.77585(17) 0.0486(8) 0.61171(16) 0.0392(10) Uani 1 1 d . . . . .
 O8 O 0.72679(18) 0.2700(7) 0.54821(17) 0.0424(11) Uani 1 1 d . . . . .
 O9 O 0.93682(17) -0.2087(8) 0.63196(16) 0.0404(11) Uani 1 1 d . . . . .
 O10 O 1.0184(2) -0.1192(11) 0.5979(2) 0.0684(17) Uani 1 1 d . . . . .
 N5 N 0.8699(2) 0.0553(9) 0.57172(18) 0.0343(12) Uani 1 1 d . . . . .
 N6 N 0.8873(2) 0.0909(8) 0.6982(2) 0.0351(12) Uani 1 1 d . . . . .
 N7 N 0.8276(2) -0.2765(8) 0.70009(18) 0.0333(11) Uani 1 1 d . . . . .
 N8 N 0.8302(2) -0.2898(9) 0.7882(2) 0.0407(13) Uani 1 1 d . . . . .
 H8A H 0.838344 -0.256503 0.822159 0.049 Uiso 1 1 calc R U . . .
 C16 C 0.8283(3) 0.1836(10) 0.5454(2) 0.0319(13) Uani 1 1 d . . . . .
 C17 C 0.8403(3) 0.3151(12) 0.5035(2) 0.0477(17) Uani 1 1 d . . . . .
 H17 H 0.810691 0.402948 0.484006 0.057 Uiso 1 1 calc R U . . .
 C18 C 0.8974(3) 0.3122(13) 0.4915(3) 0.056(2) Uani 1 1 d . . . . .
 H18 H 0.906428 0.397233 0.463157 0.068 Uiso 1 1 calc R U . . .
 C19 C 0.9419(3) 0.1812(13) 0.5219(3) 0.0531(19) Uani 1 1 d . . . . .
 H19 H 0.981029 0.183727 0.515518 0.064 Uiso 1 1 calc R U . . .
 C20 C 0.9259(3) 0.0500(11) 0.5613(2) 0.0391(15) Uani 1 1 d . . . . .
 C21 C 0.7709(3) 0.1696(10) 0.5688(2) 0.0336(14) Uani 1 1 d . . . . .
 C22 C 0.9650(3) -0.1048(13) 0.5995(2) 0.0451(17) Uani 1 1 d . . . . .
 C23 C 0.9178(3) 0.2756(11) 0.6955(3) 0.0476(17) Uani 1 1 d . . . . .
 H23 H 0.920320 0.330362 0.661227 0.057 Uiso 1 1 calc R U . . .
 C24 C 0.9456(3) 0.3898(13) 0.7401(3) 0.0537(19) Uani 1 1 d . . . . .
 H24 H 0.966676 0.517078 0.736108 0.064 Uiso 1 1 calc R U . . .
 C25 C 0.9415(3) 0.3107(13) 0.7910(3) 0.060(2) Uani 1 1 d . . . . .
 H25 H 0.960231 0.383905 0.821921 0.073 Uiso 1 1 calc R U . . .
 C26 C 0.9095(3) 0.1229(12) 0.7959(3) 0.0467(17) Uani 1 1 d . . . . .
 H26 H 0.905701 0.069227 0.829956 0.056 Uiso 1 1 calc R U . . .
 C27 C 0.8834(2) 0.0167(11) 0.7491(2) 0.0337(14) Uani 1 1 d . . . . .
 C28 C 0.8487(2) -0.1797(10) 0.7468(2) 0.0330(13) Uani 1 1 d . . . . .
 C29 C 0.7955(3) -0.4538(11) 0.7119(3) 0.0407(15) Uani 1 1 d . . . . .
 H29 H 0.776086 -0.553087 0.686614 0.049 Uiso 1 1 calc R U . . .
 C30 C 0.7968(3) -0.4612(12) 0.7664(3) 0.0449(16) Uani 1 1 d . . . . .
 H30 H 0.778244 -0.564207 0.785125 0.054 Uiso 1 1 calc R U . . .

loop_
  _atom_site_aniso_label
  _atom_site_aniso_U_11
  _atom_site_aniso_U_22
  _atom_site_aniso_U_33
  _atom_site_aniso_U_23
  _atom_site_aniso_U_13
  _atom_site_aniso_U_12
 V1 0.0353(5) 0.0323(6) 0.0290(5) 0.0023(4) 0.0058(4) 0.0018(5)
 O1 0.069(3) 0.039(3) 0.046(3) -0.008(2) 0.006(2) -0.011(2)
 O2 0.048(3) 0.050(3) 0.043(2) 0.006(2) 0.009(2) 0.011(2)
 O3 0.043(3) 0.097(5) 0.088(4) 0.021(4) 0.026(3) 0.025(3)
 O4 0.033(2) 0.054(3) 0.030(2) 0.003(2) 0.0061(16) 0.007(2)
 O5 0.038(2) 0.049(3) 0.055(3) 0.009(2) 0.006(2) 0.009(2)
 N1 0.030(2) 0.031(3) 0.026(2) -0.001(2) 0.0053(19) 0.001(2)
 N2 0.039(3) 0.037(3) 0.032(3) -0.002(2) 0.001(2) 0.000(2)
 N3 0.035(3) 0.035(3) 0.035(3) 0.007(2) 0.010(2) 0.003(2)
 N4 0.047(3) 0.059(4) 0.037(3) 0.016(3) 0.014(2) 0.009(3)
 C1 0.034(3) 0.044(4) 0.034(3) -0.003(3) 0.009(2) 0.001(3)
 C2 0.041(4) 0.061(5) 0.049(4) 0.002(4) 0.021(3) -0.005(3)
 C3 0.061(4) 0.049(5) 0.042(4) 0.015(3) 0.016(3) -0.002(4)
 C4 0.050(4) 0.031(4) 0.035(3) 0.003(3) 0.005(3) 0.001(3)
 C5 0.035(3) 0.033(3) 0.025(3) -0.005(3) 0.000(2) -0.001(3)
 C6 0.040(4) 0.059(5) 0.042(4) 0.000(3) 0.010(3) 0.007(3)
 C7 0.029(3) 0.029(3) 0.039(3) -0.006(3) 0.006(2) -0.002(3)
 C8 0.045(4) 0.039(4) 0.043(3) 0.004(3) 0.003(3) -0.002(3)
 C9 0.044(4) 0.036(4) 0.065(5) -0.008(4) 0.001(3) -0.002(3)
 C10 0.043(4) 0.054(5) 0.055(4) -0.013(4) -0.010(3) 0.012(4)
 C11 0.042(4) 0.054(5) 0.034(3) -0.008(3) -0.001(3) 0.010(3)
 C12 0.034(3) 0.042(4) 0.035(3) 0.000(3) 0.008(2) 0.008(3)
 C13 0.036(3) 0.039(4) 0.030(3) 0.004(3) 0.008(2) 0.011(3)
 C14 0.042(4) 0.043(4) 0.055(4) 0.014(3) 0.013(3) 0.000(3)
 C15 0.049(4) 0.052(5) 0.054(4) 0.023(4) 0.023(3) 0.008(4)
 V2 0.0340(5) 0.0323(6) 0.0284(5) 0.0012(4) 0.0051(4) 0.0013(5)
 O6 0.062(3) 0.046(3) 0.043(2) -0.007(2) 0.003(2) -0.003(2)
 O7 0.029(2) 0.049(3) 0.040(2) 0.008(2) 0.0059(17) 0.001(2)
 O8 0.037(2) 0.036(3) 0.050(2) 0.005(2) -0.0041(19) 0.001(2)
 O9 0.037(2) 0.048(3) 0.037(2) 0.011(2) 0.0087(18) 0.012(2)
 O10 0.042(3) 0.103(5) 0.063(3) 0.021(3) 0.018(2) 0.021(3)
 N5 0.037(3) 0.038(3) 0.029(2) 0.002(2) 0.010(2) 0.002(2)
 N6 0.033(3) 0.029(3) 0.044(3) 0.001(2) 0.009(2) 0.002(2)
 N7 0.037(3) 0.030(3) 0.034(3) 0.002(2) 0.007(2) 0.000(2)
 N8 0.040(3) 0.048(4) 0.037(3) 0.004(3) 0.011(2) 0.002(3)
 C16 0.044(3) 0.028(3) 0.024(3) -0.002(3) 0.005(2) 0.002(3)
 C17 0.064(4) 0.045(4) 0.034(3) 0.008(3) 0.009(3) 0.011(4)
 C18 0.076(5) 0.055(5) 0.045(4) 0.009(4) 0.032(4) 0.012(4)
 C19 0.052(4) 0.062(5) 0.051(4) 0.011(4) 0.026(3) 0.011(4)
 C20 0.044(4) 0.047(4) 0.028(3) 0.000(3) 0.013(3) 0.006(3)
 C21 0.036(3) 0.029(3) 0.033(3) -0.008(3) 0.002(2) 0.003(3)
 C22 0.037(4) 0.064(5) 0.037(3) 0.006(3) 0.011(3) 0.015(3)
 C23 0.049(4) 0.036(4) 0.062(4) -0.001(3) 0.023(3) -0.006(3)
 C24 0.042(4) 0.042(4) 0.078(5) -0.012(4) 0.011(4) -0.008(3)
 C25 0.049(4) 0.053(5) 0.072(5) -0.020(4) -0.011(4) -0.005(4)
 C26 0.054(4) 0.041(4) 0.041(4) -0.007(3) -0.001(3) 0.002(3)
 C27 0.030(3) 0.036(4) 0.033(3) -0.007(3) 0.001(2) 0.000(3)
 C28 0.031(3) 0.037(4) 0.032(3) 0.004(3) 0.009(2) 0.006(3)
 C29 0.034(3) 0.034(4) 0.056(4) 0.000(3) 0.014(3) -0.003(3)
 C30 0.043(4) 0.043(4) 0.050(4) 0.011(3) 0.014(3) -0.008(3)

_geom_special_details
;
 All esds (except the esd in the dihedral angle between two l.s. planes)
 are estimated using the full covariance matrix.  The cell esds are taken
 into account individually in the estimation of esds in distances, angles
 and torsion angles; correlations between esds in cell parameters are only
 used when they are defined by crystal symmetry.  An approximate (isotropic)
 treatment of cell esds is used for estimating esds involving l.s. planes.
;
loop_
  _geom_bond_atom_site_label_1
  _geom_bond_atom_site_label_2
  _geom_bond_distance
  _geom_bond_site_symmetry_2
  _geom_bond_publ_flag
 V1 O1 1.579(5) . ?
 V1 O2 2.072(4) . ?
 V1 O4 2.021(4) . ?
 V1 N1 2.029(5) . ?
 V1 N2 2.381(5) . ?
 V1 N3 2.084(5) . ?
 O2 C6 1.293(8) . ?
 O3 C6 1.235(8) . ?
 O4 C7 1.299(7) . ?
 O5 C7 1.223(7) . ?
 N1 C1 1.347(7) . ?
 N1 C5 1.316(7) . ?
 N2 C8 1.335(8) . ?
 N2 C12 1.367(7) . ?
 N3 C13 1.319(8) . ?
 N3 C14 1.377(8) . ?
 N4 H4 0.8600 . ?
 N4 C13 1.348(8) . ?
 N4 C15 1.370(9) . ?
 C1 C2 1.375(9) . ?
 C1 C6 1.491(9) . ?
 C2 H2 0.9300 . ?
 C2 C3 1.380(10) . ?
 C3 H3 0.9300 . ?
 C3 C4 1.394(9) . ?
 C4 H4A 0.9300 . ?
 C4 C5 1.375(8) . ?
 C5 C7 1.511(8) . ?
 C8 H8 0.9300 . ?
 C8 C9 1.373(9) . ?
 C9 H9 0.9300 . ?
 C9 C10 1.373(10) . ?
 C10 H10 0.9300 . ?
 C10 C11 1.364(10) . ?
 C11 H11 0.9300 . ?
 C11 C12 1.379(9) . ?
 C12 C13 1.451(9) . ?
 C14 H14 0.9300 . ?
 C14 C15 1.348(9) . ?
 C15 H15 0.9300 . ?
 V2 O6 1.590(5) . ?
 V2 O7 2.026(4) . ?
 V2 O9 2.045(4) . ?
 V2 N5 2.027(5) . ?
 V2 N6 2.380(5) . ?
 V2 N7 2.080(5) . ?
 O7 C21 1.291(7) . ?
 O8 C21 1.211(7) . ?
 O9 C22 1.286(8) . ?
 O10 C22 1.221(7) . ?
 N5 C16 1.313(7) . ?
 N5 C20 1.341(7) . ?
 N6 C23 1.334(8) . ?
 N6 C27 1.368(7) . ?
 N7 C28 1.322(7) . ?
 N7 C29 1.368(8) . ?
 N8 H8A 0.8600 . ?
 N8 C28 1.360(7) . ?
 N8 C30 1.354(9) . ?
 C16 C17 1.385(9) . ?
 C16 C21 1.519(8) . ?
 C17 H17 0.9300 . ?
 C17 C18 1.380(10) . ?
 C18 H18 0.9300 . ?
 C18 C19 1.405(10) . ?
 C19 H19 0.9300 . ?
 C19 C20 1.366(9) . ?
 C20 C22 1.518(9) . ?
 C23 H23 0.9300 . ?
 C23 C24 1.372(10) . ?
 C24 H24 0.9300 . ?
 C24 C25 1.377(11) . ?
 C25 H25 0.9300 . ?
 C25 C26 1.378(11) . ?
 C26 H26 0.9300 . ?
 C26 C27 1.378(8) . ?
 C27 C28 1.434(9) . ?
 C29 H29 0.9300 . ?
 C29 C30 1.356(9) . ?
 C30 H30 0.9300 . ?

loop_
  _geom_angle_atom_site_label_1
  _geom_angle_atom_site_label_2
  _geom_angle_atom_site_label_3
  _geom_angle
  _geom_angle_site_symmetry_1
  _geom_angle_site_symmetry_3
  _geom_angle_publ_flag
 O1 V1 O2 97.3(2) . . ?
 O1 V1 O4 101.8(2) . . ?
 O1 V1 N1 106.6(2) . . ?
 O1 V1 N2 163.8(2) . . ?
 O1 V1 N3 93.4(2) . . ?
 O2 V1 N2 80.41(18) . . ?
 O2 V1 N3 104.43(18) . . ?
 O4 V1 O2 150.86(19) . . ?
 O4 V1 N1 76.98(17) . . ?
 O4 V1 N2 86.85(17) . . ?
 O4 V1 N3 96.21(18) . . ?
 N1 V1 O2 76.59(18) . . ?
 N1 V1 N2 88.54(18) . . ?
 N1 V1 N3 159.7(2) . . ?
 N3 V1 N2 71.91(19) . . ?
 C6 O2 V1 117.0(4) . . ?
 C7 O4 V1 117.1(3) . . ?
 C1 N1 V1 118.6(4) . . ?
 C5 N1 V1 118.5(4) . . ?
 C5 N1 C1 122.8(5) . . ?
 C8 N2 V1 128.1(4) . . ?
 C8 N2 C12 117.6(5) . . ?
 C12 N2 V1 114.1(4) . . ?
 C13 N3 V1 121.3(4) . . ?
 C13 N3 C14 106.4(5) . . ?
 C14 N3 V1 132.2(4) . . ?
 C13 N4 H4 126.5 . . ?
 C13 N4 C15 107.0(6) . . ?
 C15 N4 H4 126.5 . . ?
 N1 C1 C2 119.3(6) . . ?
 N1 C1 C6 111.7(5) . . ?
 C2 C1 C6 128.9(6) . . ?
 C1 C2 H2 120.8 . . ?
 C1 C2 C3 118.4(6) . . ?
 C3 C2 H2 120.8 . . ?
 C2 C3 H3 119.4 . . ?
 C2 C3 C4 121.3(6) . . ?
 C4 C3 H3 119.4 . . ?
 C3 C4 H4A 121.5 . . ?
 C5 C4 C3 117.0(6) . . ?
 C5 C4 H4A 121.5 . . ?
 N1 C5 C4 121.2(5) . . ?
 N1 C5 C7 111.2(5) . . ?
 C4 C5 C7 127.6(6) . . ?
 O2 C6 C1 115.2(5) . . ?
 O3 C6 O2 124.4(7) . . ?
 O3 C6 C1 120.4(6) . . ?
 O4 C7 C5 114.0(5) . . ?
 O5 C7 O4 126.1(5) . . ?
 O5 C7 C5 119.9(5) . . ?
 N2 C8 H8 118.6 . . ?
 N2 C8 C9 122.7(6) . . ?
 C9 C8 H8 118.6 . . ?
 C8 C9 H9 120.5 . . ?
 C10 C9 C8 118.9(7) . . ?
 C10 C9 H9 120.5 . . ?
 C9 C10 H10 120.0 . . ?
 C11 C10 C9 120.0(7) . . ?
 C11 C10 H10 120.0 . . ?
 C10 C11 H11 120.7 . . ?
 C10 C11 C12 118.7(6) . . ?
 C12 C11 H11 120.7 . . ?
 N2 C12 C11 122.1(6) . . ?
 N2 C12 C13 111.5(5) . . ?
 C11 C12 C13 126.4(6) . . ?
 N3 C13 N4 110.7(6) . . ?
 N3 C13 C12 120.8(5) . . ?
 N4 C13 C12 128.4(6) . . ?
 N3 C14 H14 125.6 . . ?
 C15 C14 N3 108.8(6) . . ?
 C15 C14 H14 125.6 . . ?
 N4 C15 H15 126.5 . . ?
 C14 C15 N4 107.1(6) . . ?
 C14 C15 H15 126.5 . . ?
 O6 V2 O7 102.3(2) . . ?
 O6 V2 O9 98.7(2) . . ?
 O6 V2 N5 106.4(2) . . ?
 O6 V2 N6 162.9(2) . . ?
 O6 V2 N7 92.4(2) . . ?
 O7 V2 O9 149.67(19) . . ?
 O7 V2 N5 76.49(18) . . ?
 O7 V2 N6 86.71(17) . . ?
 O7 V2 N7 96.00(18) . . ?
 O9 V2 N6 79.15(17) . . ?
 O9 V2 N7 104.78(17) . . ?
 N5 V2 O9 76.74(18) . . ?
 N5 V2 N6 89.73(19) . . ?
 N5 V2 N7 160.8(2) . . ?
 N7 V2 N6 72.06(18) . . ?
 C21 O7 V2 117.7(4) . . ?
 C22 O9 V2 119.0(4) . . ?
 C16 N5 V2 118.4(4) . . ?
 C16 N5 C20 122.7(5) . . ?
 C20 N5 V2 118.8(4) . . ?
 C23 N6 V2 129.4(4) . . ?
 C23 N6 C27 116.6(5) . . ?
 C27 N6 V2 113.6(4) . . ?
 C28 N7 V2 120.6(4) . . ?
 C28 N7 C29 107.0(5) . . ?
 C29 N7 V2 132.4(4) . . ?
 C28 N8 H8A 126.1 . . ?
 C30 N8 H8A 126.1 . . ?
 C30 N8 C28 107.8(5) . . ?
 N5 C16 C17 120.4(6) . . ?
 N5 C16 C21 111.3(5) . . ?
 C17 C16 C21 128.2(6) . . ?
 C16 C17 H17 120.9 . . ?
 C18 C17 C16 118.3(6) . . ?
 C18 C17 H17 120.9 . . ?
 C17 C18 H18 119.9 . . ?
 C17 C18 C19 120.2(6) . . ?
 C19 C18 H18 119.9 . . ?
 C18 C19 H19 121.0 . . ?
 C20 C19 C18 118.0(6) . . ?
 C20 C19 H19 121.0 . . ?
 N5 C20 C19 120.3(6) . . ?
 N5 C20 C22 111.3(5) . . ?
 C19 C20 C22 128.3(6) . . ?
 O7 C21 C16 113.3(5) . . ?
 O8 C21 O7 126.2(6) . . ?
 O8 C21 C16 120.5(6) . . ?
 O9 C22 C20 113.9(5) . . ?
 O10 C22 O9 126.1(6) . . ?
 O10 C22 C20 119.9(6) . . ?
 N6 C23 H23 117.9 . . ?
 N6 C23 C24 124.1(7) . . ?
 C24 C23 H23 117.9 . . ?
 C23 C24 H24 120.9 . . ?
 C23 C24 C25 118.2(7) . . ?
 C25 C24 H24 120.9 . . ?
 C24 C25 H25 120.1 . . ?
 C24 C25 C26 119.9(7) . . ?
 C26 C25 H25 120.1 . . ?
 C25 C26 H26 120.8 . . ?
 C25 C26 C27 118.4(7) . . ?
 C27 C26 H26 120.8 . . ?
 N6 C27 C26 122.8(6) . . ?
 N6 C27 C28 111.5(5) . . ?
 C26 C27 C28 125.7(6) . . ?
 N7 C28 N8 109.5(6) . . ?
 N7 C28 C27 121.6(5) . . ?
 N8 C28 C27 128.8(6) . . ?
 N7 C29 H29 125.6 . . ?
 C30 C29 N7 108.8(6) . . ?
 C30 C29 H29 125.6 . . ?
 N8 C30 C29 106.9(6) . . ?
 N8 C30 H30 126.6 . . ?
 C29 C30 H30 126.6 . . ?

loop_
  _geom_torsion_atom_site_label_1
  _geom_torsion_atom_site_label_2
  _geom_torsion_atom_site_label_3
  _geom_torsion_atom_site_label_4
  _geom_torsion
  _geom_torsion_site_symmetry_1
  _geom_torsion_site_symmetry_2
  _geom_torsion_site_symmetry_3
  _geom_torsion_site_symmetry_4
  _geom_torsion_publ_flag
 V1 O2 C6 O3 170.7(6) . . . . ?
 V1 O2 C6 C1 -8.7(8) . . . . ?
 V1 O4 C7 O5 -164.3(5) . . . . ?
 V1 O4 C7 C5 15.5(6) . . . . ?
 V1 N1 C1 C2 -176.6(5) . . . . ?
 V1 N1 C1 C6 5.3(7) . . . . ?
 V1 N1 C5 C4 176.9(4) . . . . ?
 V1 N1 C5 C7 -3.9(6) . . . . ?
 V1 N2 C8 C9 176.6(5) . . . . ?
 V1 N2 C12 C11 -176.7(5) . . . . ?
 V1 N2 C12 C13 2.9(6) . . . . ?
 V1 N3 C13 N4 178.0(4) . . . . ?
 V1 N3 C13 C12 -5.2(7) . . . . ?
 V1 N3 C14 C15 -177.2(4) . . . . ?
 N1 C1 C2 C3 0.4(10) . . . . ?
 N1 C1 C6 O2 2.4(9) . . . . ?
 N1 C1 C6 O3 -177.1(7) . . . . ?
 N1 C5 C7 O4 -7.5(7) . . . . ?
 N1 C5 C7 O5 172.4(5) . . . . ?
 N2 C8 C9 C10 -1.0(10) . . . . ?
 N2 C12 C13 N3 1.0(8) . . . . ?
 N2 C12 C13 N4 177.1(6) . . . . ?
 N3 C14 C15 N4 0.1(7) . . . . ?
 C1 N1 C5 C4 1.3(9) . . . . ?
 C1 N1 C5 C7 -179.5(5) . . . . ?
 C1 C2 C3 C4 -0.2(11) . . . . ?
 C2 C1 C6 O2 -175.5(7) . . . . ?
 C2 C1 C6 O3 5.0(12) . . . . ?
 C2 C3 C4 C5 0.4(10) . . . . ?
 C3 C4 C5 N1 -1.0(9) . . . . ?
 C3 C4 C5 C7 -180.0(6) . . . . ?
 C4 C5 C7 O4 171.7(6) . . . . ?
 C4 C5 C7 O5 -8.5(10) . . . . ?
 C5 N1 C1 C2 -1.0(9) . . . . ?
 C5 N1 C1 C6 -179.1(5) . . . . ?
 C6 C1 C2 C3 178.2(7) . . . . ?
 C8 N2 C12 C11 -0.8(9) . . . . ?
 C8 N2 C12 C13 178.8(5) . . . . ?
 C8 C9 C10 C11 0.0(10) . . . . ?
 C9 C10 C11 C12 0.5(10) . . . . ?
 C10 C11 C12 N2 -0.2(9) . . . . ?
 C10 C11 C12 C13 -179.6(6) . . . . ?
 C11 C12 C13 N3 -179.5(6) . . . . ?
 C11 C12 C13 N4 -3.4(10) . . . . ?
 C12 N2 C8 C9 1.4(9) . . . . ?
 C13 N3 C14 C15 -0.7(7) . . . . ?
 C13 N4 C15 C14 0.5(7) . . . . ?
 C14 N3 C13 N4 1.0(7) . . . . ?
 C14 N3 C13 C12 177.8(5) . . . . ?
 C15 N4 C13 N3 -1.0(7) . . . . ?
 C15 N4 C13 C12 -177.4(6) . . . . ?
 V2 O7 C21 O8 166.0(5) . . . . ?
 V2 O7 C21 C16 -15.7(6) . . . . ?
 V2 O9 C22 O10 179.4(6) . . . . ?
 V2 O9 C22 C20 0.4(8) . . . . ?
 V2 N5 C16 C17 -173.9(5) . . . . ?
 V2 N5 C16 C21 8.3(6) . . . . ?
 V2 N5 C20 C19 176.5(5) . . . . ?
 V2 N5 C20 C22 -6.2(7) . . . . ?
 V2 N6 C23 C24 -171.1(5) . . . . ?
 V2 N6 C27 C26 173.0(5) . . . . ?
 V2 N6 C27 C28 -7.6(6) . . . . ?
 V2 N7 C28 N8 -179.6(4) . . . . ?
 V2 N7 C28 C27 2.8(7) . . . . ?
 V2 N7 C29 C30 179.5(4) . . . . ?
 N5 C16 C17 C18 -2.0(10) . . . . ?
 N5 C16 C21 O7 4.7(7) . . . . ?
 N5 C16 C21 O8 -176.9(5) . . . . ?
 N5 C20 C22 O9 3.7(8) . . . . ?
 N5 C20 C22 O10 -175.4(7) . . . . ?
 N6 C23 C24 C25 -0.7(11) . . . . ?
 N6 C27 C28 N7 3.9(8) . . . . ?
 N6 C27 C28 N8 -173.2(6) . . . . ?
 N7 C29 C30 N8 -0.7(7) . . . . ?
 C16 N5 C20 C19 0.0(10) . . . . ?
 C16 N5 C20 C22 177.3(6) . . . . ?
 C16 C17 C18 C19 -1.0(11) . . . . ?
 C17 C16 C21 O7 -172.8(6) . . . . ?
 C17 C16 C21 O8 5.6(10) . . . . ?
 C17 C18 C19 C20 3.5(11) . . . . ?
 C18 C19 C20 N5 -3.0(11) . . . . ?
 C18 C19 C20 C22 -179.8(7) . . . . ?
 C19 C20 C22 O9 -179.3(7) . . . . ?
 C19 C20 C22 O10 1.6(12) . . . . ?
 C20 N5 C16 C17 2.6(9) . . . . ?
 C20 N5 C16 C21 -175.2(5) . . . . ?
 C21 C16 C17 C18 175.4(6) . . . . ?
 C23 N6 C27 C26 -0.6(9) . . . . ?
 C23 N6 C27 C28 178.8(5) . . . . ?
 C23 C24 C25 C26 -0.7(11) . . . . ?
 C24 C25 C26 C27 1.3(11) . . . . ?
 C25 C26 C27 N6 -0.7(10) . . . . ?
 C25 C26 C27 C28 -180.0(6) . . . . ?
 C26 C27 C28 N7 -176.7(6) . . . . ?
 C26 C27 C28 N8 6.2(10) . . . . ?
 C27 N6 C23 C24 1.3(9) . . . . ?
 C28 N7 C29 C30 0.9(7) . . . . ?
 C28 N8 C30 C29 0.3(7) . . . . ?
 C29 N7 C28 N8 -0.8(6) . . . . ?
 C29 N7 C28 C27 -178.4(5) . . . . ?
 C30 N8 C28 N7 0.3(7) . . . . ?
 C30 N8 C28 C27 177.7(6) . . . . ?

_smtbx_masks_special_details       ?
loop_
  _smtbx_masks_void_nr
  _smtbx_masks_void_average_x
  _smtbx_masks_void_average_y
  _smtbx_masks_void_average_z
  _smtbx_masks_void_volume
  _smtbx_masks_void_count_electrons
  _smtbx_masks_void_content
 1 0.052 0.243 0.093 54.1 14.7 '1.5 H2O'
 2 -0.052 -0.243 0.907 54.1 14.9 '1.5 H2O'
 3 0.098 0.458 0.612 50.0 8.1 '0.5 CH3OH'
 4 -0.098 0.542 0.388 50.0 8.1 '0.5 CH3OH'
 5 0.402 -0.042 0.888 50.0 8.1 '0.5 CH3OH'
 6 0.448 0.743 0.407 54.1 14.9 '1.5 H2O'
 7 0.552 0.257 0.593 54.1 14.7 '1.5 H2O'
 8 0.598 0.042 0.112 50.0 8.1 '0.5 CH3OH'

_smtbx_masks_void_probe_radius     1.2
_smtbx_masks_void_truncation_radius  1.2
_shelx_res_file
;
TITL V20 in P21/n #14
    v20.res
    created by SHELXL-2018/3 at 09:11:09 on 08-Jan-2021
REM reset to P21/n #14
CELL 0.71073 22.691197 6.132413 24.959137 90 100.0575 90
ZERR 8 0.000971 0.000349 0.000913 0 0.0037 0
LATT 1
SYMM 0.5-X,0.5+Y,0.5-Z
SFAC C H N O V
UNIT 120 80 32 40 8

L.S. 40 0 0
PLAN  5
CONF
MORE -1
BOND $H
ABIN
fmap 2 53
acta
OMIT 0 50.1
OMIT 2 3 0
REM <olex2.extras>
REM <HklSrc "%.\\V20.hkl">
REM </olex2.extras>

WGHT    0.069200   15.569201
FVAR       1.70769
V1    5    0.674863    0.216414    0.378667    11.00000    0.03529    0.03230 =
         0.02896    0.00229    0.00581    0.00175
O1    4    0.705245    0.430589    0.405667    11.00000    0.06904    0.03914 =
         0.04589   -0.00788    0.00550   -0.01095
O2    4    0.588029    0.288927    0.387924    11.00000    0.04849    0.04979 =
         0.04250    0.00626    0.00859    0.01088
O3    4    0.522065    0.256066    0.444348    11.00000    0.04349    0.09683 =
         0.08820    0.02099    0.02601    0.02533
O4    4    0.745046    0.008884    0.386344    11.00000    0.03333    0.05419 =
         0.03040    0.00308    0.00609    0.00694
O5    4    0.801434   -0.210048    0.446992    11.00000    0.03797    0.04904 =
         0.05541    0.00945    0.00572    0.00858
N1    3    0.661152    0.018794    0.440516    11.00000    0.02971    0.03101 =
         0.02599   -0.00081    0.00526    0.00118
N2    3    0.621970   -0.039986    0.316513    11.00000    0.03856    0.03720 =
         0.03184   -0.00183    0.00132    0.00028
N3    3    0.679831    0.319039    0.299999    11.00000    0.03513    0.03518 =
         0.03485    0.00744    0.00970    0.00276
N4    3    0.659169    0.315134    0.210760    11.00000    0.04668    0.05884 =
         0.03749    0.01630    0.01430    0.00868
AFIX  43
H4    2    0.644896    0.274575    0.178086    11.00000   -1.20000
AFIX   0
C1    1    0.610536    0.043474    0.461130    11.00000    0.03445    0.04411 =
         0.03353   -0.00251    0.00853    0.00110
C2    1    0.601957   -0.081110    0.504901    11.00000    0.04057    0.06097 =
         0.04904    0.00157    0.02071   -0.00479
AFIX  43
H2    2    0.567216   -0.067461    0.519633    11.00000   -1.20000
AFIX   0
C3    1    0.646089   -0.226872    0.526466    11.00000    0.06144    0.04869 =
         0.04167    0.01468    0.01581   -0.00169
AFIX  43
H3    2    0.640926   -0.311942    0.556145    11.00000   -1.20000
AFIX   0
C4    1    0.698279   -0.249096    0.504623    11.00000    0.04971    0.03071 =
         0.03473    0.00296    0.00509    0.00116
AFIX  43
H4A   2    0.728015   -0.347826    0.518905    11.00000   -1.20000
AFIX   0
C5    1    0.703789   -0.118419    0.461009    11.00000    0.03478    0.03288 =
         0.02517   -0.00509    0.00018   -0.00133
C6    1    0.569590    0.206549    0.429749    11.00000    0.03955    0.05904 =
         0.04189   -0.00044    0.00986    0.00681
C7    1    0.755311   -0.110151    0.430054    11.00000    0.02901    0.02893 =
         0.03860   -0.00630    0.00561   -0.00228
C8    1    0.593022   -0.219146    0.327777    11.00000    0.04464    0.03921 =
         0.04291    0.00399    0.00258   -0.00195
AFIX  43
H8    2    0.594315   -0.257418    0.364019    11.00000   -1.20000
AFIX   0
C9    1    0.561408   -0.349272    0.288046    11.00000    0.04357    0.03610 =
         0.06455   -0.00848    0.00101   -0.00157
AFIX  43
H9    2    0.542255   -0.474322    0.297270    11.00000   -1.20000
AFIX   0
C10   1    0.558537   -0.291733    0.234470    11.00000    0.04350    0.05396 =
         0.05525   -0.01281   -0.01007    0.01172
AFIX  43
H10   2    0.537310   -0.378028    0.207063    11.00000   -1.20000
AFIX   0
C11   1    0.586834   -0.107984    0.221492    11.00000    0.04166    0.05364 =
         0.03444   -0.00750   -0.00076    0.00957
AFIX  43
H11   2    0.584899   -0.066849    0.185363    11.00000   -1.20000
AFIX   0
C12   1    0.618376    0.015622    0.263014    11.00000    0.03403    0.04205 =
         0.03522    0.00009    0.00757    0.00803
C13   1    0.650800    0.215626    0.257007    11.00000    0.03566    0.03949 =
         0.03041    0.00372    0.00845    0.01134
C14   1    0.707269    0.495079    0.280524    11.00000    0.04172    0.04348 =
         0.05539    0.01374    0.01252   -0.00024
AFIX  43
H14   2    0.730636    0.598454    0.301719    11.00000   -1.20000
AFIX   0
C15   1    0.694723    0.493108    0.225701    11.00000    0.04879    0.05201 =
         0.05373    0.02268    0.02321    0.00787
AFIX  43
H15   2    0.707751    0.593617    0.202421    11.00000   -1.20000
AFIX   0

V2    5    0.847116   -0.154938    0.627374    11.00000    0.03399    0.03234 =
         0.02843    0.00117    0.00509    0.00134
O6    4    0.822581   -0.368508    0.594811    11.00000    0.06187    0.04614 =
         0.04295   -0.00746    0.00267   -0.00347
O7    4    0.775847    0.048603    0.611709    11.00000    0.02857    0.04922 =
         0.03968    0.00845    0.00590    0.00111
O8    4    0.726794    0.269986    0.548215    11.00000    0.03680    0.03609 =
         0.04999    0.00522   -0.00413    0.00109
O9    4    0.936821   -0.208741    0.631958    11.00000    0.03664    0.04803 =
         0.03743    0.01124    0.00872    0.01206
O10   4    1.018357   -0.119229    0.597886    11.00000    0.04216    0.10302 =
         0.06320    0.02087    0.01839    0.02149
N5    3    0.869891    0.055265    0.571718    11.00000    0.03712    0.03789 =
         0.02931    0.00187    0.01011    0.00182
N6    3    0.887339    0.090949    0.698171    11.00000    0.03278    0.02912 =
         0.04429    0.00090    0.00946    0.00152
N7    3    0.827563   -0.276504    0.700094    11.00000    0.03654    0.02999 =
         0.03363    0.00180    0.00654   -0.00019
N8    3    0.830234   -0.289786    0.788196    11.00000    0.03954    0.04761 =
         0.03652    0.00424    0.01060    0.00245
AFIX  43
H8A   2    0.838344   -0.256503    0.822159    11.00000   -1.20000
AFIX   0
C16   1    0.828265    0.183578    0.545438    11.00000    0.04384    0.02777 =
         0.02359   -0.00152    0.00462    0.00163
C17   1    0.840302    0.315066    0.503523    11.00000    0.06437    0.04525 =
         0.03378    0.00755    0.00919    0.01125
AFIX  43
H17   2    0.810691    0.402948    0.484006    11.00000   -1.20000
AFIX   0
C18   1    0.897381    0.312213    0.491493    11.00000    0.07594    0.05538 =
         0.04525    0.00904    0.03180    0.01184
AFIX  43
H18   2    0.906428    0.397233    0.463157    11.00000   -1.20000
AFIX   0
C19   1    0.941877    0.181207    0.521939    11.00000    0.05152    0.06234 =
         0.05148    0.01142    0.02616    0.01127
AFIX  43
H19   2    0.981029    0.183727    0.515518    11.00000   -1.20000
AFIX   0
C20   1    0.925886    0.049993    0.561268    11.00000    0.04449    0.04683 =
         0.02833   -0.00039    0.01262    0.00585
C21   1    0.770914    0.169609    0.568842    11.00000    0.03634    0.02950 =
         0.03345   -0.00789    0.00192    0.00306
C22   1    0.965009   -0.104779    0.599491    11.00000    0.03654    0.06375 =
         0.03692    0.00625    0.01138    0.01457
C23   1    0.917787    0.275573    0.695495    11.00000    0.04932    0.03645 =
         0.06185   -0.00116    0.02317   -0.00577
AFIX  43
H23   2    0.920320    0.330362    0.661227    11.00000   -1.20000
AFIX   0
C24   1    0.945606    0.389751    0.740108    11.00000    0.04182    0.04159 =
         0.07793   -0.01234    0.01142   -0.00815
AFIX  43
H24   2    0.966676    0.517078    0.736108    11.00000   -1.20000
AFIX   0
C25   1    0.941480    0.310689    0.790961    11.00000    0.04888    0.05337 =
         0.07165   -0.02024   -0.01056   -0.00530
AFIX  43
H25   2    0.960231    0.383905    0.821921    11.00000   -1.20000
AFIX   0
C26   1    0.909522    0.122936    0.795885    11.00000    0.05398    0.04114 =
         0.04148   -0.00678   -0.00122    0.00157
AFIX  43
H26   2    0.905701    0.069227    0.829956    11.00000   -1.20000
AFIX   0
C27   1    0.883358    0.016652    0.749101    11.00000    0.03031    0.03631 =
         0.03299   -0.00668    0.00138    0.00017
C28   1    0.848706   -0.179663    0.746803    11.00000    0.03114    0.03741 =
         0.03160    0.00400    0.00871    0.00642
C29   1    0.795535   -0.453837    0.711852    11.00000    0.03399    0.03448 =
         0.05574    0.00016    0.01385   -0.00342
AFIX  43
H29   2    0.776086   -0.553087    0.686614    11.00000   -1.20000
AFIX   0
C30   1    0.796797   -0.461172    0.766352    11.00000    0.04286    0.04340 =
         0.05035    0.01111    0.01377   -0.00810
AFIX  43
H30   2    0.778244   -0.564207    0.785125    11.00000   -1.20000
AFIX   0
HKLF 4


REM  V20 in P21/n #14
REM wR2 = 0.2047, GooF = S = 1.060, Restrained GooF = 1.060 for all data
REM R1 = 0.0778 for 4327 Fo > 4sig(Fo) and 0.1074 for all 6042 data
REM 451 parameters refined using 0 restraints

END

WGHT      0.0698     15.4557

REM Highest difference peak  0.746,  deepest hole -0.450,  1-sigma level  0.109
Q1    1   0.6784  0.3012  0.6006  11.00000  0.05    0.75
Q2    1   0.8337 -0.1129  0.8813  11.00000  0.05    0.60
Q3    1   0.6354  0.3946  0.0996  11.00000  0.05    0.56
Q4    1   1.0422 -0.3550  0.6179  11.00000  0.05    0.48
Q5    1   0.5422  0.1712  0.3813  11.00000  0.05    0.47
;
_shelx_res_checksum                95937
_shelx_hkl_file
;
   0   0   5 194.294 91.8254   3
   0   0  -5 153.820 104.833   1
   0   0   6 229969. 1608.46   3
   0   0  -6 231901. 1752.68   1
   0   0   7 304.508 138.761   3
   0   0  -7 547.567 187.930   1
   0   0   8 20858.4 568.254   3
   0   0  -8 21198.0 614.552   1
   0   0  -9 239.218 157.069   1
   0   0   9 100.894 105.523   3
   0   0  10 59324.4 1062.60   3
   0   0 -10 56661.6 1113.40   1
   0   0  11 386.816 147.494   3
   0   0 -11 500.003 200.704   1
   0   0  12 106403. 1558.32   3
   0   0 -12 101930. 1664.96   1
   0   0  13 828.940 194.407   3
   0   0  14 1457.64 219.259   3
   0   0 -15 26.7816 78.8924   4
   0   0  15 99.8246 126.929   3
   0   0  16 47543.8 1217.38   3
   0   0 -16 45352.3 963.493   4
   0   0  17 677.911 213.514   3
   0   0 -17 473.074 139.896   4
   0   0  17 1058.12 319.957   1
   0   0  18 11154.7 639.897   3
   0   0 -18 10141.6 489.991   4
   0   0 -19 108.442 88.9260   4
   0   0  19 166.423 146.048   3
   0   0 -20 35.0845 81.8654   4
   0   0 -20 77.2397 100.820   2
   0   0  20 298.464 253.316   1
   0   0  20 112.779 113.296   3
   0   0 -21 75.4270 78.3953   4
   0   0  21-19.1692 102.912   3
   0   0 -21-10.5042 105.244   2
   0   0  21 144.147 234.873   1
   0   0 -22 2373.98 262.320   4
   0   0 -22 2461.70 320.994   2
   0   0  22 2496.50 347.434   3
   0   0  22 2565.96 406.452   1
   0   0 -23 35.9734 81.1931   4
   0   0 -23 22.6264 113.136   2
   0   0  23 112.008 188.106   1
   0   0  23-14.1861 133.972   3
   0   0 -24 5729.79 417.662   4
   0   0 -24 6601.33 523.134   2
   0   0  24 5742.82 551.668   3
   0   0  24 6653.99 635.255   1
   0   0 -25 45.2349 87.7696   4
   0   0  25 304.271 225.771   1
   0   0  25 104.868 146.007   3
   0   0 -25 108.824 143.841   2
   0   0  26-95.3689 167.701   3
   0   0 -26 48.1560 126.284   2
   0   0  26 121.669 204.441   1
   0   0  27 86.3031 183.280   1
   0   0 -27 105.750 132.385   2
   0   0  27-10.1848 139.434   3
   0   0  28 185.584 159.123   3
   0   0  28 193.444 200.059   1
   0   0  29-30.5500 209.548   1
   0   0  29 208.027 160.837   3
   0   0  30 283.002 236.443   1
   0   0  30 186.458 159.935   3
   0   0  31 22.3075 142.797   3
   0   1   0 85.2072 50.2427   2
   0   1   1 138074. 1244.63   2
   0   1  -2 42169.7 570.792   2
   0   1  -3 769.049 82.9291   2
   0   1   4 6843.35 165.934   4
   0   1  -4 7259.41 223.756   2
   0  -1  -5 21598.2 279.614   4
   0   1   5 22846.6 288.965   4
   0  -1  -5 22845.5 514.633   1
   0  -1  -6 127811. 684.523   4
   0   1   6 133362. 673.792   4
   0  -1  -6 130002. 1313.77   1
   0   1   7 12.6569 31.4449   4
   0  -1  -7 45.3219 30.4372   4
   0  -1  -7 43.3862 75.8201   1
   0  -1  -8 9642.80 218.879   4
   0  -1  -8 10438.7 422.402   1
   0  -1  -9 101.998 37.7883   4
   0  -1  -9 64.4055 86.0092   1
   0  -1 -10 76755.7 701.624   4
   0  -1 -10 80515.9 1332.78   1
   0  -1 -11 13609.0 316.355   4
   0  -1 -11 13789.1 589.955   1
   0   1  11 14343.1 607.496   3
   0  -1 -12 2778.74 155.122   4
   0   1  12 2729.41 286.648   3
   0  -1 -12 3053.49 301.437   1
   0  -1 -13 4664.25 210.804   4
   0  -1 -13 4672.52 378.509   1
   0   1  13 4657.20 378.016   3
   0  -1 -14 5108.20 231.827   4
   0  -1 -14 5481.90 411.123   1
   0   1  14 4982.33 402.750   3
   0  -1 -15 1777.30 147.739   4
   0  -1 -15 1771.55 272.687   1
   0   1  15 1708.20 250.281   3
   0  -1 -15 1840.29 267.911   2
   0  -1 -16 2065.16 166.754   4
   0   1  16 2060.39 288.277   3
   0  -1 -16 2190.72 315.224   1
   0   1  16 1909.36 305.927   1
   0  -1 -16 2146.16 300.425   2
   0  -1 -17 15765.6 463.668   4
   0   1  17 16072.9 797.993   3
   0  -1 -17 17534.9 819.870   1
   0   1  17 17660.0 831.589   1
   0  -1 -17 18252.1 836.166   2
   0  -1  17 17721.3 856.580   1
   0  -1  18 15565.9 723.420   3
   0  -1 -18 14888.3 465.678   4
   0   1  18 16295.9 829.770   3
   0  -1  18 17082.5 887.778   1
   0  -1 -18 15902.7 815.861   1
   0   1  18 16343.4 832.959   1
   0  -1 -18 16986.8 832.234   2
   0  -1  19 4434.94 403.229   3
   0  -1 -19 3955.54 252.312   4
   0  -1  19 3957.17 456.625   1
   0   1  19 4265.84 448.033   3
   0  -1 -19 4919.32 473.456   2
   0   1  19 4003.72 456.964   1
   0  -1 -20 755.395 120.247   4
   0  -1  20 1095.94 236.217   3
   0  -1 -20 727.385 212.712   2
   0  -1  20 517.631 237.287   1
   0   1  20 854.993 257.114   1
   0   1  20 754.419 211.183   3
   0  -1  21 1035.58 229.470   3
   0  -1 -21 726.994 121.435   4
   0  -1 -21 631.776 207.056   2
   0  -1  21 459.217 219.688   1
   0   1  21 568.109 238.100   1
   0   1  21 712.793 220.913   3
   0  -1  22 2823.03 353.309   3
   0  -1 -22 2646.28 229.043   4
   0   1 -22 2823.21 338.875   4
   0   1  22 2783.28 419.845   1
   0   1 -22 3348.86 292.680   2
   0  -1  22 2266.59 376.660   1
   0   1  22 3109.17 416.883   3
   0  -1 -22 3284.43 413.035   2
   0  -1 -23 328.615 91.6177   4
   0   1 -23 366.711 156.499   4
   0  -1  23 460.760 179.588   3
   0  -1  23-29.3749 286.477   1
   0   1  23 162.164 220.065   1
   0   1 -23 396.652 127.129   2
   0   1  23 313.238 163.897   3
   0  -1 -23 459.901 210.037   2
   0   1 -24 191.659 138.080   4
   0  -1 -24 188.171 81.7641   4
   0  -1  24 204.840 140.504   3
   0  -1  24-227.421 272.836   1
   0   1  24-67.1655 198.951   1
   0   1 -25 558.643 186.272   4
   0   1  25 647.342 230.335   1
   0  -1  25 807.728 224.267   3
   0  -1  25 1145.78 312.405   1
   0   1 -25 700.436 167.715   2
   0  -1 -25 410.435 219.147   2
   0  -1  26 6369.43 588.369   3
   0   1  26 6995.63 694.237   1
   0  -1  26 7323.96 724.609   1
   0   1  27-159.766 237.520   1
   0  -1  27 234.982 168.789   3
   0  -1 -27 188.110 170.706   2
   0   1  28-13.8198 237.435   1
   0  -1  28 116.580 144.066   3
   0  -1 -28 185.774 182.875   2
   0  -1  28 634.206 310.633   1
   0   1  29-299.745 277.548   1
   0  -1  29-53.2023 153.869   3
   0  -1  30 3254.48 534.590   1
   0   1  30 2582.36 482.030   1
   0  -1  30 2723.85 426.417   3
   0  -1  31 214.603 196.296   3
   0   2   0 149556. 1752.07   2
   0   2  -1 36.7931 82.3220   2
   0   2   1 37.9233 83.2231   2
   0   2   2 18946.1 653.817   2
   0   2  -2 19640.5 607.102   2
   0  -2   2 19683.8 601.522   2
   0  -2   3 1501.96 199.476   2
   0   2  -4 11905.7 439.241   2
   0  -2   4 12410.4 462.537   2
   0   2  -5 23130.3 586.502   2
   0   2   6 7265.15 258.465   4
   0   2  -6 6846.47 314.471   2
   0   2   7 43561.3 600.805   4
   0   2  -7 42364.9 754.018   2
   0   2   8 6978.38 231.117   4
   0  -2  -8 7648.32 402.757   1
   0   2  -8 6661.30 298.215   2
   0   2   9 47435.0 565.798   4
   0   2  -9 47502.6 780.905   2
   0  -2  -9 51694.1 1073.01   1
   0   2  10 1553.19 103.193   4
   0  -2 -10 1852.84 267.127   2
   0  -2 -10 1724.40 216.755   1
   0   2 -10 1466.16 140.303   2
   0   2  11 26.8297 38.7282   4
   0  -2 -11 72.2176 97.9201   1
   0   2 -11 113.258 75.4856   2
   0  -2 -11-39.5282 91.5898   2
   0  -2 -12 27882.5 875.237   1
   0  -2 -12 27919.7 1051.51   2
   0   2 -12 25665.3 547.370   2
   0  -2 -13 359.935 151.019   2
   0  -2 -13 762.821 208.123   1
   0   2 -13 690.535 118.226   2
   0  -2 -14 173.795 134.090   2
   0   2 -14 504.976 109.136   2
   0  -2 -15 8004.70 522.499   3
   0  -2  15 8253.46 589.166   1
   0  -2 -15 7595.26 599.467   2
   0  -2 -15 7482.17 535.197   1
   0  -2 -16 10788.1 623.160   3
   0  -2  16 11202.7 699.422   1
   0  -2 -16 11067.4 668.328   1
   0  -2 -16 10939.0 740.844   2
   0  -2 -17 5929.45 476.660   3
   0  -2 -17 6111.90 571.754   2
   0  -2  17 6219.86 562.714   1
   0  -2 -17 5561.99 501.204   1
   0  -2  18 412.673 268.317   1
   0  -2 -18 17.5513 132.451   2
   0  -2  19 1365.39 343.703   1
   0  -2 -19 1236.20 286.323   2
   0  -2  20 298.767 244.693   1
   0  -2 -20 184.831 163.755   2
   0  -2  21 2465.56 401.366   1
   0  -2  22 856.480 286.812   1
   0  -2 -22 929.154 276.309   2
   0  -2  23 522.470 198.637   3
   0  -2 -23 332.203 244.048   2
   0   2 -23 363.541 65.8673   2
   0  -2  23 136.820 220.350   1
   0   2 -23 237.040 59.7663   2
   0  -2  24 5525.59 508.066   3
   0  -2  24 6468.33 660.096   1
   0  -2  25 1732.87 311.041   3
   0  -2  25 1872.19 408.655   1
   0  -2 -25 1699.29 378.283   2
   0  -2  26 164.674 147.337   3
   0  -2 -26-18.3180 155.393   2
   0  -2  26-315.538 328.594   1
   0  -2  27 370.899 181.730   3
   0  -2  27-261.244 303.118   1
   0  -2 -27 226.822 184.683   2
   0  -2 -28 1233.74 332.898   2
   0  -2  28 652.289 259.295   1
   0  -2  28 1058.85 266.606   3
   0  -2 -29 599.046 272.640   2
   0  -2  29 709.714 247.377   3
   0  -2  29 596.620 301.914   1
   0  -2  30 49.2977 117.485   3
   0   3   0-111.012 117.930   2
   0  -3   0-22.7330 126.981   2
   0   3  -1 1723.56 242.881   2
   0  -3   1 1770.30 243.123   2
   0   3   1 1631.76 233.333   2
   0  -3   2 874.017 189.039   2
   0   3  -2 1008.70 184.618   2
   0   3  -3 6076.95 416.775   2
   0  -3   3 6449.59 437.542   2
   0  -3   4 446.483 178.007   2
   0   3  -4 260.580 101.562   2
   0   3  -5 6320.87 407.487   2
   0  -3   5 6860.92 427.337   2
   0  -3   6 1716.94 250.579   2
   0   3  -6 1288.85 192.148   2
   0   3   7 8921.87 376.113   4
   0   3   8 135.736 84.4773   4
   0   3  -8 156.010 99.6143   2
   0   3   9 756.138 121.067   4
   0   3  -9 768.070 146.757   2
   0   3  10 2617.05 188.419   4
   0  -3 -10 2386.00 275.086   1
   0   3  11 15883.5 423.450   4
   0  -3 -11 17391.9 748.177   1
   0   3  12 876.487 109.410   4
   0  -3 -12 877.907 194.926   1
   0   3 -12 872.441 146.454   2
   0   3  13 1670.39 128.305   4
   0  -3 -13 1936.14 280.643   1
   0  -3 -13 2002.60 293.243   3
   0   3 -13 1777.23 188.172   2
   0   3  14 4061.78 160.869   4
   0  -3 -14 4849.49 457.743   3
   0   3 -14 5048.91 304.088   2
   0  -3 -14 5826.33 483.469   1
   0  -3 -15 4061.70 429.636   1
   0   3 -16 209.640 79.6795   2
   0  -3 -16-17.8609 169.552   2
   0  -3 -17-34.8993 172.858   2
   0   3 -17 49.8118 66.6791   2
   0  -3  18 14629.2 894.662   1
   0   3 -18 12698.0 394.361   2
   0   3 -19 4591.37 210.010   2
   0  -3  19 6524.98 644.860   1
   0  -3  20 822.050 346.977   1
   0  -3 -20 264.079 194.514   2
   0  -3  21 5384.35 616.253   1
   0  -3 -21 4800.45 600.516   2
   0  -3  22 889.030 352.749   1
   0  -3 -22 462.017 271.121   2
   0  -3  23 6074.25 650.988   1
   0  -3 -23 5450.80 662.249   2
   0  -3  24 5631.67 636.430   1
   0  -3 -24 5287.13 660.270   2
   0  -3  25 351.003 285.044   1
   0  -3 -25 354.454 233.609   2
   0  -3  26 180.041 289.492   1
   0  -3 -26 51.0893 151.009   2
   0  -3 -27 1752.10 413.682   2
   0  -3  27 1378.63 413.398   1
   0  -3  28 381.720 190.792   3
   0  -3  28 107.494 277.351   1
   0  -3 -28 307.687 228.972   2
   0  -3  29 236.312 171.158   3
   0  -3 -29 303.163 232.443   2
   0  -3 -30 96.1854 176.296   2
   0  -4   0 13166.1 752.775   2
   0  -4  -1 20370.0 940.221   2
   0  -4  -2 9.63927 217.208   2
   0   4  -3 2560.67 325.086   2
   0  -4  -3 3142.74 417.361   2
   0  -4  -4 1176.53 299.465   2
   0   4  -4 1006.82 202.301   2
   0  -4  -5 2989.00 452.216   2
   0   4  -5 2818.14 332.621   2
   0  -4  -6 220.800 253.477   2
   0   4  -6 256.152 144.034   2
   0   4   7 19432.0 679.929   4
   0  -4  -7 20064.3 1037.84   2
   0   4  -7 18621.2 801.389   2
   0   4   8 90.0684 112.870   4
   0   4  -8 133.203 119.562   2
   0  -4  -8 261.027 206.653   2
   0   4   9 2736.15 256.399   4
   0   4  -9 2811.92 311.736   2
   0  -4  -9 2883.95 418.043   2
   0   4  10 706.329 142.107   4
   0  -4 -10 808.895 271.064   2
   0   4 -10 563.847 154.973   2
   0   4  11 267.848 102.697   4
   0   4 -11 250.605 120.937   2
   0  -4 -11 193.173 195.523   2
   0   4  12 483.090 119.168   4
   0  -4 -12 288.230 128.648   1
   0   4 -12 511.970 146.440   2
   0  -4 -12 669.534 260.039   2
   0   4  13 1280.68 158.169   4
   0  -4 -13 1308.72 249.943   1
   0  -4 -13 1914.06 409.526   2
   0   4 -13 1438.01 214.734   2
   0   4  14 1641.79 158.121   4
   0  -4 -14 1747.28 398.592   2
   0   4 -14 1889.92 241.831   2
   0   4  15 2349.95 162.391   4
   0  -4 -15 2729.59 483.239   2
   0   4 -15 2591.42 271.371   2
   0   4  16 1101.86 93.0270   4
   0  -4 -16 2337.23 448.937   2
   0  -4 -17 5705.05 670.589   2
   0  -4 -18 2726.70 506.773   2
   0  -4 -19 1806.21 433.119   2
   0  -4 -20 107.755 172.231   2
   0  -4  21 2733.52 511.183   1
   0  -4 -21 1823.40 430.849   2
   0  -4  22 1419.37 433.611   1
   0  -4 -22 1081.50 344.836   2
   0  -4  23 1496.32 428.069   1
   0  -4 -23 1417.71 388.929   2
   0  -4  24 425.753 312.108   1
   0  -4 -24 407.186 252.757   2
   0  -4  25 390.648 295.618   1
   0  -4 -25 101.003 176.016   2
   0  -4  26 686.810 372.968   1
   0  -4 -26 394.597 243.375   2
   0  -4 -27 239.278 237.011   2
   0  -4 -28 262.184 232.898   2
   0  -4 -29-302.920 315.877   2
   0  -5   0-131.522 277.059   2
   0  -5   1 2701.92 439.225   2
   0  -5  -1 2733.23 438.622   2
   0  -5  -2 793.951 257.298   2
   0  -5   2 943.535 310.823   2
   0  -5   3 3643.29 493.671   2
   0  -5  -3 2890.69 442.582   2
   0  -5   4 1336.85 348.855   2
   0  -5  -4 639.624 262.587   2
   0  -5   5 2990.72 446.337   2
   0  -5  -5 1224.72 302.825   2
   0  -5   6 3166.09 443.149   2
   0  -5  -6 1329.37 356.262   2
   0   5   7-83.9982 143.316   4
   0  -5  -7-142.630 302.436   2
   0   5   8 167.507 134.203   4
   0  -5  -8 225.179 209.387   2
   0   5   9 1466.49 231.354   4
   0  -5  -9 1993.75 417.232   2
   0   5  10-58.8100 130.382   4
   0  -5 -10 594.163 268.797   2
   0   5  11 7044.47 453.042   4
   0  -5 -11 7706.36 761.997   2
   0   5  12 92.2875 118.188   4
   0  -5 -12 355.804 281.875   2
   0   5  13 33.6579 106.138   4
   0  -5 -13 437.516 274.602   2
   0   5  14 750.296 155.932   4
   0  -5 -14 1229.76 368.475   2
   0   5  15 240.121 112.708   4
   0  -5 -15 242.644 263.000   2
   0  -5 -16 246.857 271.564   2
   0  -5 -17 2804.24 566.267   2
   0  -5 -18 604.284 317.055   2
   0  -5 -19 1803.62 469.787   2
   0  -5 -20 1102.72 387.194   2
   0  -5 -21 1359.11 433.138   2
   0  -5  22 1242.80 449.164   1
   0  -5 -22 461.981 310.824   2
   0  -5  23 1125.95 450.033   1
   0  -5 -23 421.629 281.456   2
   0  -5 -24 60.0845 261.201   2
   0  -5  24 904.361 431.016   1
   0  -5 -25-448.566 359.351   2
   0  -6   0 995.504 366.368   2
   0  -6  -1-160.646 317.262   2
   0  -6   1-220.056 289.510   2
   0  -6  -2 98.7624 307.678   2
   0  -6   2 799.549 375.140   2
   0  -6   3 780.722 378.932   2
   0  -6  -3 43.3084 321.421   2
   0  -6   4 369.336 339.536   2
   0  -6  -4-597.060 370.445   2
   0  -6  -5-442.107 330.071   2
   0  -6   5 451.137 328.797   2
   0   6   6 308.505 188.954   4
   0  -6  -6-104.616 252.319   2
   0   6   7 105.557 163.674   4
   0  -6  -7-351.673 303.657   2
   0   6   8 1193.69 267.684   4
   0  -6  -8 788.989 244.505   2
   0   6   9 709.608 205.513   4
   0  -6  -9 281.359 235.916   2
   0   6  10 573.931 195.343   4
   0  -6 -10-134.124 346.242   2
   0   6  11-68.6686 153.058   4
   0  -6 -11-747.188 411.915   2
   0   6  12 459.573 179.850   4
   0  -6 -12-479.814 336.687   2
   0   6  13-0.07929 121.537   4
   0  -6 -14-597.581 424.580   2
   0  -6 -15-292.500 356.534   2
   0  -6 -16-119.631 364.858   2
   0  -6 -17-611.470 417.480   2
   0  -6 -18-733.675 424.727   2
   0  -6 -19-890.385 392.577   2
   0  -7   0 158.318 271.656   2
   0  -7   1 558.835 291.342   2
   0  -7  -1 175.241 256.833   2
   0  -7   2 537.244 326.193   2
   0  -7  -2 12.3127 211.162   2
   0  -7   3 1234.86 367.920   2
   0  -7  -3 165.463 241.672   2
   0   7   4 96.4865 169.749   4
   0  -7  -4-118.521 253.910   2
   0   7   5 28.1317 157.533   4
   0  -7  -5-141.696 268.005   2
   0   7   6-93.3471 173.202   4
   0  -7  -6-119.309 283.819   2
   0   7   7-147.826 177.835   4
   0  -7  -7-237.175 310.254   2
   0   7   8-190.547 175.135   4
   0  -7  -8-377.330 343.183   2
   0   7   9-21.7288 164.662   4
   0  -7  -9-360.143 359.033   2
   0  -7 -10-189.708 300.147   2
   0  -7 -11-137.105 298.850   2
   0  -7 -12-367.207 368.486   2
   0  -8   0 873.907 363.248   2
   0   8   1-68.1084 207.947   4
   0  -8  -1 404.127 334.647   2
   0   8   2-35.2343 192.673   4
   0  -8  -2 315.260 341.004   2
   0   8   3-40.9427 187.660   4
   0   8   4 179.307 225.848   4
   0   8   5-31.4611 183.463   4
  -1   0  31 21.2688 221.550   1
  -1   0  31 161.068 176.542   3
  -1   0  30-11.9457 153.091   3
  -1   0  30 33.1511 198.906   1
  -1   0  29 188.923 137.899   3
  -1   0  29 567.933 271.261   1
  -1   0  28-13.6563 139.917   3
  -1   0  28-20.2133 199.135   1
  -1   0  27-7.98070 155.741   3
   1   0 -27 137.158 141.610   2
  -1   0  27 46.6443 191.339   1
  -1   0  26 370.020 253.203   1
   1   0 -26 131.868 140.359   2
  -1   0  26 139.686 156.993   3
   1   0 -25 3427.65 318.616   4
  -1   0  25 3716.37 452.491   3
  -1   0  25 4151.40 527.666   1
   1   0 -25 3978.38 393.013   2
   1   0 -24-70.0539 85.7694   4
   1   0 -24 95.4623 125.336   2
  -1   0  24-11.3116 110.784   3
   1   0 -23 85.1852 85.4400   4
  -1   0  23-25.6297 121.152   3
  -1   0  23 224.979 220.344   1
   1   0 -23 276.975 145.908   2
   1   0 -22-15.2770 81.4620   4
  -1   0  22 41.3125 112.230   3
  -1   0  22 279.786 257.705   1
   1   0 -22 33.8011 106.102   2
   1   0 -21 489.447 131.486   4
   1   0 -21 552.279 167.449   2
  -1   0  21 551.017 180.717   3
  -1   0  21 862.846 318.906   1
   1   0 -20 42.3504 85.0415   4
   1   0 -20 54.2991 100.103   2
  -1   0  20 31.8581 89.9433   3
   1   0 -19 626.344 152.619   4
  -1   0  19 617.665 187.863   3
   1   0 -19 664.424 175.655   2
  -1   0  19 966.481 330.641   1
   1   0 -18 270.987 123.925   4
   1   0 -18 169.071 122.545   2
  -1   0  18 354.334 181.828   3
  -1   0  18 335.628 267.565   1
  -1   0  17 15437.0 714.524   3
   1   0 -17 15854.8 644.067   2
  -1   0  17 14597.8 807.110   1
  -1   0  16 169.947 138.846   3
   1   0 -16 111.012 112.652   2
  -1   0  15 1654.03 239.587   3
   1   0 -15 1501.54 201.724   2
  -1   0  14 168.386 134.841   3
  -1   0  13 3146.41 289.733   3
  -1   0  12 300.995 144.262   3
  -1   0  11 136.577 108.210   3
  -1   0  10 203.614 120.039   3
  -1   0   9 9662.42 414.778   3
  -1   0   8 102.611 94.6658   3
  -1   0   7 1428.01 170.056   3
   1   0  -7 1629.06 218.239   1
  -1   0   6 251.116 106.872   3
   1   0  -6 578.431 170.264   1
  -1   0   5 7464.88 258.804   3
   1   0  -5 7633.39 222.494   2
   1   0   4 130.381 67.6860   3
  -1   0  -4-7.52768 63.6862   1
   1   0   5 5537.45 252.005   3
  -1   0  -5 4744.64 237.391   1
  -1   0  -6-1.94895 47.1359   4
  -1   0  -6 77.9684 109.741   1
   1   0   7 11334.6 409.925   3
  -1   0  -7 10692.0 328.864   4
  -1   0  -7 11560.5 428.066   1
  -1   0  -8 63.8125 64.0885   4
   1   0   8 109.411 98.2817   3
  -1   0  -8 167.558 129.900   1
  -1   0  -9 24565.2 556.389   4
   1   0   9 25910.5 691.396   3
  -1   0  -9 25434.9 719.681   1
  -1   0 -10 56.2572 77.0342   4
   1   0  10 159.802 125.935   3
  -1   0 -10 289.146 165.348   1
  -1   0 -11 136.515 74.8511   4
  -1   0 -11 354.052 174.140   1
   1   0  11 124.160 99.2019   3
  -1   0 -12 29.5292 73.8168   4
   1   0  12 217.727 143.960   3
   1   0  13 1023.48 191.340   3
  -1   0 -13 732.872 130.588   4
  -1   0 -13 1240.47 249.367   1
  -1   0 -14 1.41411 65.0993   4
   1   0  14 127.892 129.529   3
  -1   0 -14 288.490 191.955   1
   1   0  15 4654.16 385.173   3
  -1   0 -15 4409.24 305.026   4
  -1   0 -15 5441.81 464.739   1
  -1   0 -16 104.005 99.9634   4
   1   0  16 330.103 161.047   3
  -1   0 -17 1302.23 191.788   4
   1   0  17 1761.34 283.175   3
   1   0  17 2165.65 372.864   1
  -1   0 -18 46.7932 80.5972   4
   1   0  18 375.424 237.581   1
   1   0  18 78.0164 122.400   3
   1   0  19 8125.15 571.105   3
  -1   0 -19 7693.57 445.565   4
   1   0  19 8958.99 645.428   1
  -1   0 -20 163.757 101.239   4
   1   0  20 225.532 228.853   1
   1   0  20 102.679 129.455   3
   1   0  21 2463.87 345.116   3
  -1   0 -21 2447.17 267.923   4
   1   0  21 2711.53 391.670   1
  -1   0 -22 71.0001 90.0543   4
   1   0  22 13.4523 108.169   3
   1   0  22 212.184 210.192   1
  -1   0 -23 377.028 122.351   4
  -1   0 -23 327.670 151.235   2
   1   0  23 464.756 241.718   1
   1   0  23 265.161 150.946   3
  -1   0 -24 30.5942 109.571   4
  -1   0 -24 71.7214 136.833   2
   1   0  24-16.4372 117.780   3
   1   0  24 10.2607 189.581   1
  -1   0 -25 213.726 115.111   4
   1   0  25 252.369 175.152   3
   1   0  25 401.106 225.766   1
  -1   0 -25 216.053 153.175   2
   1   0  26-12.9071 132.007   3
   1   0  26-134.329 212.708   1
  -1   0 -26-25.1992 131.493   2
   1   0  27 1563.21 323.843   3
   1   0  27 2255.50 420.324   1
   1   0  28-163.461 238.095   1
   1   0  28-122.301 166.857   3
   1   0  29-77.4062 224.408   1
   1   0  29 358.358 188.154   3
   1   0  30-173.227 258.701   1
   1   0  30 12.6005 136.414   3
   1   0  31 3052.87 487.293   3
  -1  -1  31 712.895 245.316   3
  -1  -1  30 678.441 306.507   1
  -1  -1  30 426.325 193.824   3
  -1   1  30 141.442 232.118   1
  -1  -1  29 122.125 132.042   3
  -1   1  29-234.501 260.361   1
   1  -1 -28 124.308 170.327   2
  -1   1  28-207.398 243.651   1
  -1  -1  28 87.8692 145.714   3
  -1  -1  27 1779.83 324.840   3
  -1  -1  27 2677.69 474.629   1
   1  -1 -27 2104.94 362.668   2
  -1   1  27 1740.26 369.797   1
  -1  -1  26 1271.46 277.181   3
  -1  -1  26 1959.34 409.493   1
  -1   1  26 1060.52 300.777   1
   1  -1 -26 1395.44 296.973   2
   1   1 -25 136.079 143.675   4
   1   1 -25 94.0012 77.0948   2
   1  -1 -25 46.6994 156.492   2
  -1   1  25-190.797 240.108   1
  -1  -1  25-311.969 244.467   1
  -1  -1  25-12.2975 131.683   3
   1  -1 -24 82.3822 59.5388   4
   1   1 -24 140.666 129.961   4
  -1  -1  24 321.138 173.759   3
  -1  -1  24-348.177 313.074   1
  -1   1  24 37.4112 195.389   1
   1  -1 -24 210.795 150.212   2
   1   1 -24 225.196 100.304   2
  -1  -1  23 4808.86 459.463   3
   1  -1 -23 4324.68 270.299   4
  -1  -1  23 4990.37 554.488   1
  -1   1  23 5268.26 576.514   1
   1  -1 -22 282.231 80.4220   4
  -1  -1  22 211.668 240.741   1
   1  -1 -22 233.585 177.795   2
  -1   1  22 320.932 227.049   1
   1   1 -22 354.209 111.482   2
  -1  -1  22 584.709 199.726   3
   1  -1 -21 1555.59 160.140   4
  -1  -1  21 1757.05 279.101   3
  -1  -1  21 1296.38 306.147   1
   1  -1 -21 2485.53 371.815   2
   1   1 -21 1947.86 204.719   2
  -1   1  21 1345.39 314.890   1
  -1   1  21 1809.30 314.124   3
  -1  -1  20 466.128 167.208   3
   1  -1 -20 283.216 74.4107   4
   1   1 -20 340.245 98.3827   2
  -1   1  20 24.9569 206.148   1
  -1   1  20 227.479 151.124   3
  -1  -1  20 70.0207 258.066   1
   1  -1 -19 1405.77 141.525   4
  -1  -1  19 1702.67 263.901   3
   1  -1 -19 2371.52 367.214   1
   1   1 -19 1596.10 181.604   2
  -1   1  19 1597.34 274.837   3
  -1  -1  19 1477.43 318.781   1
   1  -1 -19 1712.74 283.974   2
  -1   1  19 1358.37 296.361   1
   1  -1 -18 1386.31 137.405   4
  -1  -1  18 1648.36 261.447   3
  -1  -1  18 1494.19 313.222   1
   1  -1 -18 1995.43 300.859   2
  -1   1  18 1652.37 316.122   1
  -1   1  18 1721.74 281.890   3
   1  -1 -18 2182.44 355.505   1
   1  -1 -17 5576.25 255.672   4
   1  -1 -17 6815.97 526.990   1
  -1   1  17 6236.55 500.922   3
  -1  -1  17 6401.57 522.668   1
  -1   1  17 6244.05 518.752   1
   1  -1 -17 6639.10 517.496   2
   1  -1 -16 1947.83 146.549   4
   1  -1 -16 2467.40 321.188   2
  -1   1  16 1884.00 304.571   1
  -1   1  16 2092.30 289.551   3
   1  -1 -16 2478.20 330.986   1
   1  -1 -15 3000.23 167.266   4
   1  -1 -15 3235.29 332.534   3
   1  -1 -15 3650.30 360.997   1
   1  -1 -15 3563.19 352.541   2
  -1   1  15 3274.74 339.108   3
  -1   1  15 3218.10 342.318   1
   1  -1 -14 86.7329 42.2010   4
  -1   1  14 17.0927 94.4169   3
   1  -1 -14 177.879 126.913   2
   1  -1 -14 152.514 149.068   1
   1  -1 -13 1579.96 109.509   4
   1  -1 -13 1642.27 230.883   2
   1  -1 -13 1549.99 224.090   1
  -1   1  13 1705.11 231.728   3
   1  -1 -12 1536.66 100.798   4
   1  -1 -12 1261.49 207.810   1
   1  -1 -12 1701.89 220.769   2
   1  -1 -11 484.266 54.5828   4
   1  -1 -11 618.454 151.171   2
   1  -1 -11 506.062 146.272   1
   1  -1 -10-35.9487 109.149   1
   1  -1 -10 195.853 126.769   2
   1  -1  -9 216.713 100.049   1
   1  -1  -9 497.994 139.336   2
   1  -1  -8 428.340 111.681   1
   1  -1  -8 531.697 133.196   2
   1  -1  -7 1998.00 192.913   1
   1  -1  -6 2008.00 170.965   1
   1  -1  -5 2211.98 166.728   1
   1   1  -4 18493.2 325.976   2
  -1  -1   4 17723.9 307.682   2
  -1   1   4 16876.8 500.859   2
   1   1  -3 2994.63 144.618   2
  -1   1   3 3056.05 213.371   2
  -1  -1   3 2939.07 142.943   2
  -1   1   1 5901.93 260.631   2
  -1   1   0 14134.6 383.797   2
  -1   1  -1 4724.10 218.881   2
   1   1   2 144.255 48.6449   4
  -1   1  -2 272.666 86.2382   2
   1   1   3 1293.82 95.5737   4
  -1  -1  -4 33100.1 432.672   4
   1   1   4 34531.2 448.827   4
  -1  -1  -5 38942.4 480.776   4
   1   1   5 39843.3 475.892   4
  -1  -1  -5 40496.1 719.247   1
  -1  -1  -6 36885.1 487.719   4
   1   1   6 37821.0 466.841   4
  -1  -1  -6 38096.5 733.328   1
   1   1   7 21315.7 356.784   4
  -1  -1  -7 21583.2 384.787   4
  -1  -1  -7 22131.9 585.477   1
   1   1   8 1765.44 115.072   4
  -1  -1  -8 1819.10 119.728   4
  -1  -1  -8 2063.01 202.091   1
   1   1   9 4155.39 181.982   4
  -1  -1  -9 4635.39 195.946   4
  -1  -1  -9 4934.72 322.222   1
  -1  -1 -10 5647.34 228.299   4
   1   1  10 6012.74 386.122   3
  -1  -1 -10 5148.54 356.446   1
  -1  -1 -11 2631.95 162.655   4
  -1  -1 -11 2546.69 264.223   1
   1   1  11 2580.66 273.489   3
  -1  -1 -12 2423.80 164.648   4
   1   1  12 2471.05 277.102   3
  -1  -1 -12 2112.27 257.297   1
  -1  -1 -13 708.101 99.2250   4
   1   1  13 667.606 161.964   3
  -1  -1 -13 476.971 155.312   1
  -1  -1 -14 336.954 77.8750   4
   1   1  14 367.843 146.024   3
  -1  -1 -14 177.155 141.036   1
  -1  -1 -15 192.495 75.5804   4
  -1  -1 -15 177.867 158.492   1
   1   1  15 250.220 158.018   3
  -1  -1 -16 3944.62 247.387   4
   1   1  16 4264.65 411.164   3
   1   1  16 4165.06 426.540   1
   1  -1  16 4513.73 457.359   1
  -1  -1 -16 4515.41 427.568   1
  -1  -1 -17 4174.64 261.476   4
   1   1  17 4365.60 441.274   1
   1  -1  17 5076.90 500.582   1
   1   1  17 4608.10 442.099   3
  -1  -1 -17 4772.18 451.070   1
  -1  -1 -18 93.4259 72.4374   4
   1  -1  18 411.594 191.081   3
   1  -1  18-204.656 237.189   1
  -1  -1 -18 198.889 234.812   1
   1   1  18 106.018 138.469   3
   1   1  18 44.3926 186.781   1
   1  -1  19 365.155 168.345   3
  -1  -1 -19 113.726 72.2836   4
   1   1  19-22.9823 221.722   1
   1  -1  19-208.384 286.577   1
   1   1  19 197.213 141.192   3
  -1  -1 -19 357.632 176.570   2
  -1   1 -20 63.8095 95.1277   4
  -1  -1 -20 83.6908 71.8990   4
   1  -1  20 215.506 145.427   3
   1   1  20 165.000 121.318   3
   1   1  20-71.4253 221.779   1
  -1  -1 -20 5.56896 117.078   2
  -1  -1 -21 5030.93 321.081   4
   1  -1  21 4880.54 452.948   3
  -1   1 -21 4852.60 435.672   4
   1   1  21 5213.62 522.729   3
  -1  -1 -21 5264.12 523.503   2
   1  -1  21 4938.85 516.157   1
   1   1  21 5215.35 540.154   1
  -1  -1 -22 1626.09 194.397   4
   1  -1  22 1768.92 300.021   3
  -1   1 -22 1526.34 267.760   4
  -1  -1 -22 1811.26 327.136   2
   1   1  22 1841.70 340.768   3
   1  -1  22 1545.32 311.611   1
   1   1  22 1870.55 361.557   1
  -1  -1 -23 138.579 88.9979   4
  -1   1 -23 43.8949 104.012   4
   1  -1  23 410.085 200.143   3
   1  -1  23 272.060 221.717   1
   1   1  23 111.577 158.677   3
  -1  -1 -23 75.4794 145.715   2
   1   1  23-22.7493 211.940   1
  -1   1 -24 15.1563 119.598   4
  -1  -1 -24 71.1157 76.9925   4
  -1   1 -24 85.5636 88.6670   2
   1  -1  24 204.660 141.921   3
   1   1  24-134.643 244.529   1
  -1  -1 -24 207.676 175.546   2
   1  -1  25 3795.33 449.162   3
  -1   1 -25 4075.90 365.259   2
  -1  -1 -25 4139.32 502.686   2
   1  -1  25 4733.62 571.307   1
   1   1  25 3830.53 513.822   1
   1  -1  26 774.841 325.771   1
   1   1  26-6.45768 244.418   1
   1  -1  26 476.442 214.093   3
   1  -1  27 538.102 294.977   1
   1  -1  27 240.744 167.243   3
   1   1  27-68.9308 229.734   1
  -1  -1 -27 174.950 192.234   2
   1  -1  28 552.815 313.573   1
   1   1  28 106.595 209.311   1
   1  -1  28 164.485 142.543   3
   1  -1  29 1238.13 302.967   3
   1  -1  29 1692.45 423.198   1
   1  -1  30 217.313 271.057   1
   1  -1  30 43.9565 156.102   3
  -1  -2  30 29.6322 127.403   3
  -1  -2  29 61.5600 139.007   3
   1  -2 -29 179.058 184.998   2
   1  -2 -28 169.612 198.611   2
  -1  -2  28-187.987 308.780   1
  -1  -2  28 391.209 180.600   3
   1  -2 -27-138.203 197.543   2
  -1  -2  27-170.026 301.619   1
  -1  -2  27 131.243 155.547   3
  -1  -2  26 277.712 159.866   3
  -1  -2  26-317.468 294.989   1
   1  -2 -26-121.116 175.413   2
  -1  -2  25 272.051 181.011   3
  -1  -2  25 63.7868 250.710   1
   1  -2 -25-53.0533 182.139   2
  -1  -2  24 1283.60 266.231   3
   1  -2 -24 1186.59 307.765   2
  -1  -2  24 1331.85 348.523   1
  -1  -2  23 862.485 223.368   3
   1  -2 -23 735.673 260.697   2
  -1  -2  23 805.247 308.989   1
  -1  -2  22 1521.61 348.969   1
   1  -2 -22 1368.42 326.192   2
   1  -2 -21 6402.23 630.712   2
  -1  -2  21 6837.35 618.429   1
  -1  -2  20 4629.35 527.215   1
  -1  -2  19 699.414 310.755   1
   1  -2 -19 79.2510 128.839   2
   1  -2 -18 36.6763 128.626   2
   1  -2 -18-51.7819 173.794   1
   1  -2 -17 149.867 157.477   3
  -1  -2  17 472.318 275.033   1
   1  -2 -17-3.98799 162.369   1
   1  -2 -17-17.6269 128.013   2
   1   2 -16-51.3375 45.5126   2
   1  -2 -16-24.5185 166.134   1
   1  -2 -15 3158.84 339.760   3
   1  -2 -15 2705.48 324.270   1
   1   2 -15 2251.80 128.038   2
   1  -2 -14-245.604 199.800   1
   1  -2 -14-22.5943 95.5898   3
   1   2 -14-68.2076 48.9428   2
   1  -2 -13 527.960 158.648   1
   1   2 -13 362.257 59.6912   2
   1  -2 -13 387.621 153.035   2
   1  -2 -12 308.252 155.885   1
   1  -2 -12 82.3406 101.868   2
   1   2 -12 180.269 56.4845   2
   1  -2 -11-41.3236 113.874   2
   1   2 -11 29.1805 48.0403   2
   1  -2 -11 154.395 114.976   1
   1  -2 -10 151.155 105.662   1
   1   2 -10 168.011 60.2068   2
  -1   2   9 588.558 64.3007   4
   1   2  -9 547.948 89.7403   2
   1  -2  -9 487.637 121.140   1
  -1   2   8 5702.14 186.143   4
   1   2  -8 5650.73 268.619   2
   1  -2  -8 6015.69 344.889   1
  -1   2   7 2039.88 125.131   4
   1   2  -7 2765.63 218.689   2
  -1  -2   6 9732.81 364.577   2
   1   2  -6 11624.5 411.838   2
  -1   2   5 324.222 158.451   2
  -1  -2   5 235.828 112.452   2
   1   2  -5 630.394 155.027   2
   1   2  -4 7894.06 358.327   2
  -1  -2   4 7662.81 367.562   2
  -1   2   4 7470.27 430.751   2
  -1   2   3 110.181 89.2779   2
   1   2  -3 67.4713 72.5491   2
  -1  -2   3 20.5605 135.596   2
   1   2  -2 2879.76 234.472   2
  -1   2   2 3025.96 275.769   2
  -1  -2   2 2789.30 248.728   2
  -1   2   1 2335.99 236.162   2
  -1  -2   1 2595.74 241.930   2
  -1   2  -1 799.782 149.418   2
   1  -2   2 1383.58 210.830   2
  -1   2  -2 1157.46 163.887   2
   1  -2   3 929.419 199.586   2
  -1   2  -3 778.232 136.808   2
   1   2   4 3431.53 209.690   4
  -1   2  -4 3131.38 236.658   2
   1   2   5 28504.3 553.991   4
  -1   2  -5 27398.7 673.678   2
   1   2   6 52125.3 742.256   4
  -1   2  -6 48161.0 879.863   2
   1   2   7 34415.9 590.309   4
  -1   2  -7 32501.0 708.110   2
   1   2   8 4681.89 217.207   4
  -1  -2  -8 4739.69 334.015   1
  -1   2  -8 4544.58 274.692   2
   1   2   9 66.3144 62.3836   4
  -1   2  -9 252.385 109.119   2
  -1  -2  -9-21.4655 92.7472   1
   1   2  10 1393.22 119.040   4
  -1  -2 -10 1441.69 202.251   1
  -1   2 -10 1705.84 180.906   2
  -1  -2 -10 1462.16 235.335   2
   1   2  11 135.833 61.4781   4
  -1  -2 -11 47.2478 96.7121   1
  -1  -2 -11 76.5559 96.8786   2
   1   2  12 1642.00 127.772   4
  -1  -2 -12 1816.49 128.364   4
  -1  -2 -12 1832.38 253.350   1
  -1  -2 -12 1878.04 278.055   2
  -1  -2 -13 13.3739 32.3194   4
  -1  -2 -13-34.5689 106.480   2
  -1  -2 -13 193.900 146.347   1
  -1  -2 -14 248.303 56.1235   4
  -1  -2 -14 226.355 128.070   2
  -1  -2 -14 433.655 166.027   1
  -1  -2 -15 1295.14 232.438   3
  -1  -2 -15 1060.38 99.4793   4
  -1  -2 -15 1077.49 233.195   2
  -1  -2 -15 766.224 190.485   1
  -1  -2 -16 2146.84 138.627   4
  -1  -2 -16 2512.79 319.754   3
  -1  -2 -16 2187.88 336.361   2
  -1  -2 -16 1963.93 306.160   1
   1  -2  16 2897.68 422.371   1
  -1  -2 -17 1525.05 118.626   4
  -1  -2 -17 1569.89 303.005   2
   1  -2  17 2097.07 378.811   1
  -1  -2 -17 1388.12 279.414   1
  -1  -2 -18 319.122 61.9049   4
   1  -2  18 582.696 273.063   1
  -1  -2 -18 340.880 179.527   2
  -1  -2 -19 4282.92 195.269   4
  -1  -2 -19 4515.78 509.775   2
   1  -2  19 5099.98 533.261   1
  -1  -2 -20 1295.77 108.759   4
   1  -2  20 1689.03 352.040   1
  -1  -2 -20 1414.87 311.230   2
  -1  -2 -21 1111.93 98.6584   4
  -1  -2 -21 1302.63 310.653   2
   1  -2  21 1228.56 311.289   1
  -1  -2 -22 1495.57 107.179   4
  -1  -2 -22 2098.69 383.009   2
   1  -2  22 2229.92 383.803   1
   1  -2  23 3421.22 407.516   3
   1  -2  23 3307.58 487.802   1
  -1  -2 -23 3776.58 508.436   2
   1  -2  24 547.360 209.346   3
   1  -2  24-128.270 303.070   1
   1  -2  25 182.619 166.068   3
  -1  -2 -25-180.932 201.165   2
   1  -2  25-373.081 321.666   1
   1  -2  26 1009.48 249.106   3
   1  -2  26 560.746 282.354   1
  -1  -2 -26 495.328 273.651   2
   1  -2  27-22.0667 320.866   1
   1  -2  27 632.428 219.473   3
  -1  -2 -27 382.436 229.176   2
   1  -2  28 129.160 232.280   1
  -1  -2 -28 403.100 234.019   2
   1  -2  28 298.215 178.169   3
   1  -2  29 66.7878 140.578   3
  -1  -2 -29-158.363 195.196   2
   1  -2  30 242.047 171.210   3
   1  -3 -30-78.5957 253.159   2
  -1  -3  29 211.051 169.127   3
   1  -3 -29-99.9533 200.956   2
  -1  -3  28 136.119 163.647   3
   1  -3 -28-48.2441 224.166   2
  -1  -3  28-198.287 290.858   1
  -1  -3  27-8.83832 256.062   1
   1  -3 -27 29.6755 167.111   2
  -1  -3  26 601.732 308.479   1
   1  -3 -26 328.817 199.206   2
  -1  -3  25 612.886 311.464   1
   1  -3 -25 477.818 239.754   2
  -1  -3  24 907.044 358.818   1
   1  -3 -24 314.813 227.612   2
   1  -3 -23 791.310 299.912   2
  -1  -3  23 913.935 345.203   1
   1  -3 -22 1136.20 315.869   2
  -1  -3  22 1505.32 391.141   1
   1  -3 -21 1292.15 335.173   2
  -1  -3  21 1782.71 420.861   1
   1  -3 -20 123.936 164.641   2
  -1  -3  20 625.994 340.753   1
   1  -3 -19-33.3880 131.992   2
  -1  -3  19 972.899 394.309   1
   1  -3 -18 2043.67 375.493   2
   1  -3 -17 168.365 175.650   2
   1  -3 -16 880.297 254.495   1
   1  -3 -16 293.220 188.855   2
   1  -3 -15 391.536 202.123   1
   1  -3 -15 206.973 201.178   2
   1  -3 -14 875.031 221.009   1
   1  -3 -14 574.393 205.064   3
   1   3 -14 670.577 115.754   2
   1  -3 -14 867.508 266.376   2
  -1   3  13 1654.83 101.934   4
   1   3 -13 2070.73 192.519   2
   1  -3 -13 2154.84 303.728   3
   1  -3 -13 2316.17 383.496   2
   1  -3 -13 2175.51 292.411   1
  -1   3  12 2421.95 147.836   4
   1   3 -12 2438.65 222.892   2
   1  -3 -12 2603.38 408.807   2
   1  -3 -12 2310.61 292.719   1
  -1   3  11 438.511 99.7913   4
   1  -3 -11 200.687 144.720   1
   1   3 -11 421.104 131.134   2
  -1   3  10 3336.37 197.001   4
   1  -3 -10 3238.34 308.747   1
   1   3 -10 3325.20 262.573   2
  -1   3   9 614.178 106.713   4
   1   3  -9 612.234 127.442   2
  -1   3   8 351.383 106.596   4
   1   3  -8 508.037 127.567   2
  -1  -3   7 331.891 168.171   2
   1   3  -7 290.390 116.401   2
   1   3  -6 321.548 99.2621   2
  -1  -3   6 633.207 176.574   2
  -1  -3   5 1826.32 236.303   2
   1   3  -5 1793.19 221.272   2
   1   3  -4 116.186 137.094   2
  -1  -3   4-84.3961 131.498   2
  -1   3   4 105.462 188.646   2
  -1  -3   3 2608.76 284.541   2
  -1   3   3 3278.99 360.412   2
  -1   3   2 19.8785 87.9390   2
  -1  -3   2 68.0832 123.506   2
  -1  -3   1 3298.17 332.199   2
  -1   3   1 3187.06 321.205   2
  -1   3   0 15127.4 698.130   2
  -1  -3   0 12981.1 643.948   2
  -1   3  -1 55.8598 110.339   2
  -1  -3  -1 60.2761 145.920   2
   1  -3   1-61.6332 146.414   2
   1  -3   2 705.845 200.177   2
  -1   3  -2 452.730 133.063   2
  -1   3  -3 3108.40 376.109   2
   1  -3   3 13791.9 634.320   2
   1  -3   4 12556.4 580.025   2
   1   3   5 77.1243 80.2980   4
  -1   3  -5 23.2542 104.467   2
   1   3   6 654.068 125.417   4
  -1   3  -6 652.958 150.895   2
   1   3   7 6601.47 340.863   4
  -1   3  -7 6681.95 402.933   2
   1   3   8 3210.42 243.413   4
  -1   3  -8 3178.92 282.194   2
   1   3   9 593.281 117.581   4
  -1   3  -9 796.964 156.481   2
   1   3  10 1156.55 145.578   4
  -1   3 -10 1343.85 197.289   2
   1   3  11 12936.0 413.505   4
  -1  -3 -11 14369.1 695.008   1
  -1  -3 -11 13285.0 824.695   2
  -1   3 -11 12493.0 521.929   2
   1   3  12 7851.45 311.254   4
  -1  -3 -12 8267.70 669.377   2
  -1  -3 -12 8520.50 551.145   1
  -1  -3 -12 8668.17 574.650   3
  -1   3 -12 7361.76 398.837   2
   1   3  13 2425.06 173.918   4
  -1  -3 -13 3067.95 359.117   3
  -1  -3 -13 2609.68 405.904   2
  -1   3 -13 2324.70 226.061   2
  -1  -3 -13 2954.38 338.729   1
   1   3  14 2801.91 172.625   4
  -1  -3 -14 3503.64 388.247   1
  -1  -3 -14 3390.30 381.498   3
  -1   3 -14 2715.56 242.711   2
  -1  -3 -14 3319.85 451.890   2
   1   3  15 2854.53 160.494   4
  -1  -3 -15 3402.57 464.689   2
  -1   3 -15 2879.76 240.959   2
  -1  -3 -15 3670.14 414.425   1
  -1   3 -16 1117.16 153.990   2
  -1  -3 -16 1303.71 308.418   2
  -1   3 -17 1971.22 196.294   2
  -1  -3 -17 2733.50 432.362   2
  -1  -3 -18 407.082 213.646   2
  -1   3 -18 257.850 91.6468   2
  -1   3 -19 419.731 95.4334   2
  -1  -3 -19 604.558 273.057   2
   1  -3  20 695.862 322.637   1
  -1   3 -20 373.208 90.9567   2
   1  -3  21 1082.83 338.262   1
  -1  -3 -21 749.581 267.207   2
   1  -3  22 281.713 291.498   1
  -1  -3 -22-75.1491 164.843   2
   1  -3  23 1114.57 362.381   1
  -1  -3 -24 258.273 214.726   2
   1  -3  24 246.341 276.955   1
  -1  -3 -25 921.980 289.815   2
   1  -3  25 959.033 339.096   1
   1  -3  26-66.8486 266.242   1
  -1  -3 -26 152.941 176.388   2
   1  -3  27 189.030 160.307   3
   1  -3  27-138.265 314.564   1
  -1  -3 -27-9.22753 174.357   2
   1  -3  28 685.616 234.402   3
  -1  -3 -28 545.484 278.603   2
   1  -3  28 224.820 263.615   1
  -1  -3 -29 439.584 285.877   2
  -1  -3 -30 333.265 261.315   2
   1  -4 -29-358.131 376.080   2
   1  -4 -28-611.485 374.319   2
   1  -4 -27-123.935 285.277   2
  -1  -4  26 319.123 306.473   1
   1  -4 -26-333.132 305.352   2
  -1  -4  25 425.383 315.221   1
   1  -4 -25 40.0090 218.840   2
   1  -4 -24 243.836 237.921   2
  -1  -4  24 690.638 376.712   1
  -1  -4  23 871.467 381.337   1
   1  -4 -23 730.516 301.208   2
  -1  -4  22 920.824 377.751   1
   1  -4 -22 380.151 251.856   2
   1  -4 -21 314.236 237.180   2
   1  -4 -20 584.220 296.263   2
   1  -4 -19 5469.62 687.143   2
   1  -4 -18 643.240 269.466   2
   1  -4 -17 896.641 327.801   2
   1  -4 -16 1217.88 352.607   2
  -1   4  15 1605.69 116.784   4
   1  -4 -15 2189.35 453.911   2
  -1   4  14 179.637 76.9717   4
   1  -4 -14 256.705 240.252   2
  -1   4  13 10.6967 73.3389   4
   1  -4 -13-139.320 153.121   1
   1  -4 -13 163.684 211.950   2
  -1   4  12 2617.66 214.768   4
   1  -4 -12 2952.21 457.932   2
   1  -4 -12 2691.81 336.508   1
  -1   4  11 3612.29 260.022   4
   1  -4 -11 4057.42 521.901   2
  -1   4  10-42.6875 91.3351   4
   1  -4 -10 86.8873 199.406   2
  -1   4   9 24.0366 98.7779   4
   1  -4  -9 339.346 219.888   2
  -1   4   8 572.546 151.156   4
   1  -4  -8 872.012 292.523   2
   1  -4  -7 14863.4 918.104   2
   1  -4  -6 269.042 247.336   2
   1  -4  -5 358.040 322.993   2
   1  -4  -4-243.837 316.805   2
   1  -4  -3 8721.40 648.635   2
   1  -4  -2-310.531 276.969   2
   1  -4  -1 225.644 262.747   2
  -1   4   1 987.724 301.941   2
  -1   4   0 6046.07 515.104   2
  -1  -4   0 6492.50 536.518   2
   1  -4   0 5468.23 513.588   2
  -1  -4  -1 26474.4 1065.14   2
  -1   4  -1 25514.7 1019.93   2
   1  -4   1 25996.0 1050.82   2
  -1   4  -2 300.438 165.213   2
  -1  -4  -2 548.675 259.227   2
  -1  -4  -3 2337.30 384.219   2
  -1   4  -3 2116.29 330.132   2
  -1  -4  -4 1532.43 337.720   2
  -1   4  -4 1239.43 232.056   2
  -1   4  -5 13151.4 706.997   2
  -1  -4  -5 13283.3 835.684   2
   1   4   6 580.750 176.846   4
  -1  -4  -6 768.488 308.432   2
  -1   4  -6 476.793 175.614   2
   1   4   7 7372.21 438.069   4
  -1  -4  -7 7734.78 695.901   2
  -1   4  -7 7400.46 531.855   2
   1   4   8-86.7393 116.950   4
  -1  -4  -8-189.666 175.035   2
  -1   4  -8-34.3081 117.435   2
   1   4   9 4561.96 339.513   4
  -1  -4  -9 4120.45 510.654   2
  -1   4  -9 4286.70 391.813   2
   1   4  10 178.510 107.307   4
  -1  -4 -10 216.663 188.839   2
  -1   4 -10 341.190 133.623   2
   1   4  11 358.752 123.099   4
  -1  -4 -11 226.772 223.716   2
   1   4  12-15.0839 84.0101   4
  -1  -4 -12-398.878 193.990   1
   1   4  13 1042.41 149.922   4
   1   4  14 543.997 120.671   4
   1   4  15 3047.91 209.952   4
  -1  -4 -15 4043.65 577.738   2
   1   4  16 161.515 79.4387   4
  -1  -4 -16 251.166 221.148   2
  -1   4 -16 120.644 93.8344   2
   1   4  17 1869.85 125.434   4
  -1   4 -17 2787.66 274.659   2
  -1  -4 -17 3239.64 537.743   2
  -1   4 -18 112.536 101.205   2
  -1  -4 -18 44.4471 205.157   2
  -1  -4 -19 908.793 314.975   2
  -1  -4 -20 1147.02 358.036   2
   1  -4  20 1747.28 431.931   1
   1  -4  21 1095.79 400.814   1
  -1  -4 -21 583.016 279.775   2
  -1  -4 -22-9.80367 163.860   2
   1  -4  22 254.935 322.120   1
  -1  -4 -23 24.6426 162.600   2
   1  -4  23 421.159 301.099   1
  -1  -4 -24 102.468 195.581   2
   1  -4  24 248.884 307.609   1
  -1  -4 -25 312.292 232.501   2
   1  -4  25 712.691 365.535   1
  -1  -4 -26 364.374 251.606   2
   1  -4  26 463.719 322.090   1
  -1  -4 -27 203.439 231.345   2
  -1  -4 -28 324.737 262.745   2
  -1  -4 -29 1008.83 381.336   2
   1  -5 -25-188.735 391.091   2
   1  -5 -24-843.786 429.813   2
  -1  -5  24 1340.96 478.455   1
   1  -5 -23-501.360 421.647   2
  -1  -5  23 889.751 413.100   1
   1  -5 -22-587.931 371.705   2
   1  -5 -21-237.191 323.560   2
   1  -5 -20-427.538 334.848   2
   1  -5 -19 52.4634 218.463   2
   1  -5 -18 756.400 295.789   2
   1  -5 -17 2572.71 527.429   2
   1  -5 -16 1512.83 409.345   2
  -1   5  15 615.906 133.085   4
   1  -5 -15 694.997 287.600   2
  -1   5  14 1086.48 170.533   4
   1  -5 -14 1405.60 389.022   2
  -1   5  13 2884.07 268.353   4
   1  -5 -13 3008.35 513.829   2
  -1   5  12 254.154 121.497   4
   1  -5 -12 60.0316 202.816   2
  -1   5  11 3005.87 302.031   4
   1  -5 -11 2720.32 481.180   2
  -1   5  10 233.479 128.375   4
   1  -5 -10-263.242 303.925   2
  -1   5   9 4830.75 392.550   4
   1  -5  -9 3384.61 486.821   2
  -1   5   8 152.182 137.175   4
   1  -5  -8-589.836 315.546   2
   1  -5  -7 912.053 265.767   2
  -1  -5   7 1875.95 371.972   2
   1  -5  -6 2108.33 387.064   2
  -1  -5   6 3051.61 438.893   2
   1  -5  -5 6323.97 673.393   2
  -1  -5   5 6599.34 611.269   2
  -1  -5   4 302.105 240.211   2
   1  -5  -4-221.167 336.905   2
   1  -5  -3 71.4398 295.738   2
  -1  -5   3 76.1909 245.295   2
  -1  -5   2 2252.75 397.847   2
   1  -5  -2 2158.83 408.612   2
   1  -5  -1 11507.9 829.891   2
  -1  -5   1 11413.2 802.823   2
  -1  -5   0-94.5754 294.554   2
   1  -5   0 271.159 257.753   2
   1  -5   1 586.089 358.627   2
  -1  -5  -1-121.582 281.089   2
   1  -5   2 1897.64 408.182   2
  -1  -5  -2 1423.84 302.386   2
   1  -5   3 15239.8 898.135   2
  -1  -5  -3 13871.8 903.679   2
   1  -5   4 1098.12 335.038   2
  -1  -5  -4 1104.51 343.468   2
  -1   5  -4 742.804 240.311   2
   1   5   5 10315.1 613.417   4
  -1  -5  -5 10975.6 848.089   2
  -1   5  -5 10222.3 708.920   2
   1  -5   5 11712.7 758.885   2
   1   5   6 57.3014 132.451   4
  -1  -5  -6 352.756 301.905   2
  -1   5  -6 212.326 150.445   2
   1   5   7 2542.19 312.304   4
  -1  -5  -7 3112.79 494.370   2
  -1   5  -7 2046.01 323.119   2
   1   5   8 2111.17 281.416   4
  -1  -5  -8 2381.50 454.539   2
  -1   5  -8 1671.12 293.766   2
   1   5   9 67.3853 123.406   4
  -1  -5  -9 231.613 217.008   2
  -1   5  -9 331.106 172.190   2
   1   5  10 2950.74 320.343   4
  -1  -5 -10 3331.66 524.122   2
  -1   5 -10 2797.63 363.295   2
   1   5  11 5489.99 411.357   4
  -1  -5 -11 6176.28 690.063   2
  -1   5 -11 5499.01 483.033   2
   1   5  12 53.3151 121.019   4
  -1  -5 -12 239.589 216.780   2
  -1   5 -12 36.8663 122.551   2
   1   5  13 317.585 141.102   4
  -1   5 -13 362.408 149.445   2
  -1  -5 -13 319.447 249.092   2
   1   5  14 402.600 134.568   4
  -1   5 -14 525.381 166.759   2
   1   5  15 520.348 137.052   4
  -1  -5 -15 941.359 348.305   2
  -1  -5 -16 385.681 266.749   2
  -1  -5 -17 398.963 290.114   2
  -1  -5 -18 646.012 321.115   2
  -1  -5 -19 1720.83 462.585   2
  -1  -5 -20 154.570 234.319   2
  -1  -5 -21 222.029 290.662   2
   1  -5  21 944.194 403.679   1
   1  -5  22 721.660 399.510   1
  -1  -5 -22 481.168 295.784   2
  -1  -5 -23 729.982 335.336   2
   1  -5  23 1325.59 448.617   1
  -1  -5 -24 236.698 260.702   2
   1  -5  24 523.049 379.321   1
   1  -6 -20-324.780 370.747   2
   1  -6 -19-168.145 311.357   2
   1  -6 -18-571.970 414.035   2
   1  -6 -17-247.937 368.749   2
   1  -6 -16 790.867 329.658   2
   1  -6 -15 122.338 312.197   2
   1  -6 -14-278.364 353.482   2
  -1   6  12 2021.62 287.463   4
   1  -6 -12 1830.04 421.491   2
  -1   6  11-33.3528 145.778   4
   1  -6 -11-568.768 397.472   2
  -1   6  10-185.987 166.860   4
  -1   6   9 647.867 214.360   4
   1  -6  -9 37.7635 308.249   2
  -1   6   8 2279.97 337.381   4
   1  -6  -8 1623.07 407.633   2
  -1   6   7 9117.00 622.308   4
   1  -6  -7 8538.59 852.016   2
  -1  -6   6 1690.80 399.302   2
   1  -6  -6 605.160 280.183   2
  -1  -6   5 510.251 343.691   2
   1  -6  -5-56.4983 272.804   2
   1  -6  -4 79.2776 270.589   2
  -1  -6   4 273.546 333.952   2
  -1  -6   3 881.468 361.697   2
   1  -6  -3 709.240 358.068   2
  -1  -6   2 446.720 310.543   2
   1  -6  -2 203.873 299.414   2
   1  -6  -1 156.533 277.946   2
  -1  -6   1 117.404 278.424   2
  -1  -6   0 2683.22 507.681   2
   1  -6   0 3064.39 555.825   2
  -1  -6  -1 862.279 350.851   2
   1  -6   1 923.121 367.818   2
   1  -6   2 1493.65 430.829   2
  -1  -6  -2 535.485 302.443   2
   1  -6   3 3158.17 531.149   2
  -1  -6  -3 3184.48 536.631   2
   1   6   4 4455.29 470.824   4
   1  -6   4 4715.88 589.097   2
  -1  -6  -4 3464.92 551.881   2
   1   6   5 1610.20 316.082   4
  -1  -6  -5 1102.06 338.641   2
   1   6   6 723.758 233.776   4
  -1  -6  -6 609.239 258.825   2
   1   6   7 160.549 163.656   4
  -1  -6  -7-513.870 294.717   2
   1   6   8 1268.28 263.141   4
  -1  -6  -8 659.241 244.221   2
   1   6   9 1556.42 281.740   4
  -1  -6  -9 532.962 266.404   2
   1   6  10 1455.64 271.702   4
  -1  -6 -10 959.411 332.931   2
   1   6  11 287.986 174.824   4
  -1  -6 -11 231.709 234.839   2
   1   6  12 1317.60 250.566   4
  -1  -6 -12 1419.10 399.063   2
   1   6  13-10.2896 123.766   4
  -1  -6 -13-45.4685 258.310   2
  -1  -6 -14 742.130 322.929   2
  -1  -6 -15 384.876 268.773   2
  -1  -6 -16 932.938 307.072   2
  -1  -6 -17 1088.20 371.442   2
  -1  -6 -18-62.9384 298.608   2
  -1  -6 -19 234.763 258.925   2
   1  -7 -12-121.998 351.384   2
   1  -7 -11-381.788 337.347   2
   1  -7 -10 400.776 285.520   2
  -1   7   9 82.4659 148.964   4
   1  -7  -9-32.7395 250.713   2
  -1   7   8 6.29682 155.293   4
   1  -7  -8-127.827 296.422   2
  -1   7   7-83.6937 163.575   4
   1  -7  -7 24.4631 215.630   2
  -1   7   6 1496.45 318.278   4
   1  -7  -6 1819.27 445.856   2
  -1   7   5 309.940 198.325   4
   1  -7  -5 238.746 263.629   2
   1  -7  -4 118.816 276.566   2
  -1  -7   4 708.893 342.604   2
  -1  -7   3 2052.13 435.358   2
   1  -7  -3 1408.39 411.264   2
   1  -7  -2 2239.18 499.846   2
  -1  -7   2 2181.80 459.978   2
  -1  -7   1 358.498 294.684   2
   1  -7  -1 917.089 374.628   2
   1  -7   0 1407.01 381.359   2
  -1  -7   0 923.729 359.161   2
  -1  -7  -1 1029.06 355.073   2
   1  -7   1 1643.35 443.727   2
   1   7   2 484.333 251.954   4
  -1  -7  -2 118.830 239.734   2
   1   7   3 331.182 208.076   4
  -1  -7  -3 24.8717 216.045   2
   1   7   4 670.485 256.617   4
  -1  -7  -4 333.915 251.689   2
   1   7   5 295.830 199.367   4
  -1  -7  -5 175.420 220.076   2
   1   7   6 42.3123 162.225   4
  -1  -7  -6 7.78205 299.227   2
   1   7   7 154.502 170.041   4
  -1  -7  -7 49.7935 270.181   2
   1   7   8 375.118 200.778   4
  -1  -7  -8 47.8105 270.272   2
   1   7   9-61.5605 177.934   4
  -1  -7  -9-453.527 378.370   2
  -1  -7 -10 716.645 343.131   2
  -1  -7 -11-186.417 312.515   2
  -1  -7 -12-131.574 290.115   2
  -1   8   5 56.6452 202.895   4
  -1   8   4 905.132 295.528   4
  -1   8   3-41.2552 185.991   4
  -1  -8   3 1069.10 385.387   2
  -1  -8   2 971.151 405.404   2
   1   8  -1-108.933 209.813   4
  -1  -8   1 850.408 360.903   2
   1  -8  -1 1236.52 430.861   2
   1   8   0 20.9571 201.653   4
  -1  -8   0 688.004 347.811   2
   1  -8   0 1329.21 417.946   2
   1   8   1 72.8601 201.079   4
  -1  -8  -1 295.846 299.295   2
   1   8   2 875.477 310.877   4
  -1  -8  -2 1162.07 428.862   2
   1   8   3 286.913 235.261   4
   1   8   4 679.241 291.207   4
   1   8   5 300.385 228.334   4
  -2   0  31 114.196 159.523   3
  -2   0  31-23.1288 217.076   1
  -2   0  30 2793.43 443.352   3
  -2   0  30 3185.81 514.670   1
  -2   0  29 1.23615 139.653   3
  -2   0  29-8.62005 185.590   1
  -2   0  28 676.353 220.754   3
  -2   0  28 1055.81 313.934   1
  -2   0  27 402.748 263.716   1
  -2   0  27 148.355 149.733   3
   2   0 -27-80.0319 154.212   2
  -2   0  26 10324.3 753.216   3
   2   0 -26 10666.3 608.409   2
  -2   0  26 12140.7 870.340   1
   2   0 -25 414.587 133.816   4
  -2   0  25 776.234 294.901   1
  -2   0  25 382.073 198.900   3
   2   0 -25 546.106 173.850   2
   2   0 -24 227.841 102.794   4
  -2   0  24 217.431 133.021   3
   2   0 -24 383.201 156.460   2
  -2   0  24 564.578 287.040   1
   2   0 -23 120.444 95.2075   4
  -2   0  23 58.1734 122.460   3
   2   0 -23 126.905 118.948   2
   2   0 -22 4352.67 338.255   4
  -2   0  22 4569.17 453.041   3
   2   0 -22 5141.93 408.954   2
  -2   0  22 5396.62 565.639   1
   2   0 -21 167.037 102.558   4
   2   0 -21 160.470 120.073   2
  -2   0  21 73.5442 111.143   3
  -2   0  20 6484.88 507.516   3
   2   0 -20 6096.55 384.136   4
   2   0 -20 7150.01 458.263   2
  -2   0  20 7441.82 625.919   1
  -2   0  19 967.618 235.971   3
  -2   0  19 491.501 286.268   1
   2   0 -19 954.294 205.374   2
  -2   0  18 38594.3 1149.17   3
  -2   0  18 41404.7 1334.06   1
  -2   0  17 438.218 171.492   3
   2   0 -17 318.139 140.859   2
  -2   0  17-42.3257 258.636   1
  -2   0  16 2180.41 262.511   3
   2   0 -16 2274.40 246.064   2
  -2   0  15 3909.89 369.741   3
  -2   0  14 58052.0 1212.36   3
   2   0 -14 58952.3 1072.53   2
  -2   0  13 2104.71 261.521   3
   2   0 -13 1280.72 206.395   2
  -2   0  12 25140.2 729.345   3
   2   0 -12 26289.5 650.783   2
   2   0 -11 34.4482 75.0802   2
  -2   0  11 70.7291 92.4889   3
  -2   0  10 9578.05 413.524   3
  -2   0   9 372.498 124.095   3
   2   0  -9 372.985 101.104   2
  -2   0   8 8103.59 336.005   3
  -2   0   7 469.749 121.623   3
   2   0  -7 407.657 87.8713   2
  -2   0   6 40828.9 626.627   3
   2   0  -6 40831.3 528.674   2
  -2   0   5 686.473 115.300   3
   2   0  -5 40.0917 73.4818   2
  -2   0   4 475.021 57.7469   2
  -2   0  -3 117.061 57.9124   1
   2   0   4 9679.16 273.135   4
   2   0   4 10383.4 310.883   3
  -2   0  -4 10295.7 316.947   1
   2   0   5 5387.99 276.465   3
  -2   0  -5 839.515 192.303   1
   2   0   6 5850.33 284.819   3
  -2   0  -6 5985.53 245.163   4
  -2   0  -6 5103.69 279.915   1
   2   0   7 691.060 158.441   3
  -2   0  -7 551.107 111.340   4
  -2   0  -7 203.661 132.511   1
  -2   0  -8 4513.83 242.460   4
   2   0   8 4551.27 288.708   3
  -2   0  -8 4271.08 283.917   1
  -2   0  -9 798.139 132.815   4
   2   0   9 813.324 182.726   3
  -2   0  -9 392.413 164.057   1
  -2   0 -10 329.495 89.7186   4
  -2   0 -10 298.524 139.111   1
   2   0  10 424.874 130.605   3
   2   0  11 2471.68 285.368   3
  -2   0 -11 2314.50 220.777   4
  -2   0 -12 20114.7 597.792   4
   2   0  12 19911.0 705.246   3
  -2   0 -12 20241.5 755.084   1
   2   0  13 5618.46 442.022   3
  -2   0 -13 5469.93 359.649   4
   2   0  14 35688.3 1012.28   3
  -2   0 -14 35910.4 851.741   4
  -2   0 -14 33898.4 1035.13   1
   2   0  15 575.153 191.123   3
  -2   0 -15 497.790 143.062   4
  -2   0 -15 694.332 242.369   1
  -2   0 -16 3937.36 302.474   4
   2   0  16 3909.80 370.959   3
  -2   0 -16 4301.46 444.190   1
   2   0  17 2873.45 386.167   3
  -2   0 -17 3448.44 327.305   4
   2   0  17 2782.55 412.039   1
  -2   0 -18 8207.42 460.272   4
   2   0  18 8324.05 569.813   3
   2   0  18 8541.88 616.926   1
  -2   0 -19 855.442 180.444   4
   2   0  19 635.333 221.431   3
   2   0  19 557.399 260.701   1
  -2   0 -20 830.330 169.973   4
   2   0  20 1077.52 268.991   1
   2   0  20 977.783 228.956   3
  -2   0 -21 452.510 152.752   4
   2   0  21 281.226 213.214   1
   2   0  21 195.674 158.218   3
  -2   0 -22 1535.66 228.564   4
   2   0  22 1845.95 356.514   1
   2   0  22 1594.30 292.150   3
  -2   0 -23 157.280 133.816   4
   2   0  23 95.3685 195.223   1
   2   0  23 153.776 139.028   3
  -2   0 -24 7645.26 508.659   4
   2   0  24 8271.48 706.699   1
   2   0  24 7844.12 648.661   3
  -2   0 -25 888.342 214.189   4
  -2   0 -25 870.105 257.865   2
   2   0  25 865.169 300.098   1
   2   0  25 693.549 253.538   3
  -2   0 -26 1223.42 276.325   2
   2   0  26 1270.54 325.015   1
   2   0  26 1396.57 309.648   3
   2   0  27-80.2354 218.749   1
   2   0  27-116.328 168.839   3
  -2   0 -27 83.1509 150.667   2
   2   0  28-67.8564 238.988   1
   2   0  28 0.31647 144.942   3
   2   0  29-60.9891 137.981   3
   2   0  29-318.538 271.650   1
   2   0  30 102.274 217.370   1
   2   0  30 258.180 164.807   3
  -2  -1  31 265.749 183.742   3
  -2   1  31 14.7042 276.841   1
  -2  -1  30 879.502 348.073   1
  -2   1  30 190.467 241.557   1
  -2  -1  30 431.854 189.578   3
  -2   1  29 38.0823 199.314   1
  -2  -1  29 202.871 162.284   3
   2  -1 -28 474.858 201.926   2
  -2  -1  28 710.260 223.586   3
  -2   1  28 261.952 188.907   1
  -2  -1  27 570.237 205.477   3
  -2   1  27 263.021 195.448   1
   2  -1 -27 539.046 199.779   2
  -2  -1  27 968.572 328.870   1
  -2  -1  26 2347.30 358.620   3
   2  -1 -26 2981.60 405.195   2
  -2  -1  26 2276.90 424.396   1
  -2   1  26 2518.64 423.867   1
  -2   1  25 950.435 292.985   1
   2  -1 -25 1261.96 285.853   2
  -2  -1  25 943.967 239.006   3
  -2  -1  25 711.142 258.724   1
   2   1 -25 833.816 117.907   2
   2  -1 -24 4477.60 254.156   4
  -2  -1  24 5343.34 501.478   3
  -2  -1  24 5812.65 610.287   1
  -2   1  24 5688.68 598.974   1
   2  -1 -24 6132.56 556.465   2
   2   1 -24 4859.52 261.574   2
  -2  -1  23 2009.54 309.265   3
   2  -1 -23 1578.78 152.325   4
  -2  -1  23 1932.42 380.683   1
   2  -1 -23 2060.87 335.372   2
   2   1 -23 1379.89 148.097   2
  -2   1  23 2041.32 391.204   1
   2  -1 -22 208.312 65.5622   4
  -2  -1  22-172.294 275.762   1
   2  -1 -22 381.366 182.030   2
  -2  -1  22 411.204 172.774   3
   2   1 -22 112.200 63.1113   2
  -2   1  22 212.849 229.931   1
  -2  -1  21 3215.78 355.918   3
   2  -1 -21 2793.07 190.970   4
  -2   1  21 3165.60 432.621   1
   2   1 -21 3165.84 206.588   2
   2  -1 -21 3431.59 400.756   2
  -2  -1  21 3183.49 432.130   1
   2  -1 -20 1077.29 120.752   4
  -2  -1  20 1376.81 244.658   3
  -2  -1  20 873.057 288.007   1
  -2   1  20 1437.85 314.888   1
   2  -1 -20 1315.11 258.779   2
   2   1 -20 1255.71 138.725   2
   2  -1 -19 205.007 63.0050   4
  -2  -1  19 567.595 181.973   3
   2  -1 -19 643.263 286.004   1
   2  -1 -19 303.410 172.349   2
  -2   1  19 192.763 218.472   1
  -2  -1  19 512.909 263.427   1
  -2   1  19 81.9641 125.760   3
   2   1 -19 269.449 86.9550   2
   2  -1 -18 2091.49 149.680   4
  -2  -1  18 2422.05 294.368   3
   2  -1 -18 2930.39 390.359   1
  -2   1  18 2266.33 356.841   1
  -2   1  18 2513.31 339.798   3
  -2  -1  18 2102.30 362.458   1
   2  -1 -17 28293.7 510.186   4
  -2  -1  17 29229.3 921.442   3
  -2  -1  17 31902.7 1117.88   1
   2  -1 -17 32170.9 1079.70   1
  -2   1  17 30896.5 1074.02   3
   2   1 -17 30322.7 580.783   2
  -2   1  17 32408.0 1103.30   1
   2  -1 -16 3955.81 189.870   4
   2   1 -16 4069.25 224.752   2
  -2   1  16 4213.98 443.237   1
   2  -1 -16 4176.20 424.520   1
  -2   1  16 4118.51 403.841   3
   2  -1 -15 10609.8 562.333   3
   2  -1 -15 10221.1 270.526   4
  -2   1  15 11243.6 614.958   1
   2  -1 -15 11465.4 602.886   1
   2   1 -15 11598.3 329.451   2
   2  -1 -14 4297.21 161.747   4
   2  -1 -14 4889.43 396.586   1
   2   1 -14 4708.13 192.902   2
   2  -1 -13 7721.29 196.855   4
   2  -1 -13 7864.40 477.183   1
   2   1 -13 8373.49 230.448   2
  -2   1  12-15.1688 94.3966   1
   2  -1 -12 27716.0 921.899   2
  -2   1  11 33483.9 858.608   1
   2  -1 -11 31943.8 830.948   1
  -2   1  10 1907.37 227.385   1
   2  -1 -10 1737.61 213.074   1
   2  -1  -9 9394.54 442.780   1
   2  -1  -9 11630.5 521.896   2
  -2   1   9 10076.9 448.559   1
   2  -1  -8 41476.0 922.441   2
   2  -1  -8 41155.7 811.296   1
  -2   1   8 41853.9 798.423   1
   2  -1  -7 7073.96 444.024   1
  -2   1   7 9462.58 425.380   1
  -2   1   7 18687.9 603.055   2
   2  -1  -7 19687.5 652.892   2
   2  -1  -6 17665.7 445.684   1
  -2   1   6 16969.2 549.338   2
   2  -1  -5 9270.97 385.339   1
  -2   1   5 27565.8 782.115   2
  -2  -1   4 83161.1 667.724   2
   2  -1  -4 86763.3 814.053   1
  -2   1   4 89176.0 1166.92   2
  -2   1   3 18879.7 514.179   2
  -2   1   2 3347.31 215.800   2
  -2   1   1 46982.6 773.511   2
   2   1   0 87653.3 867.276   4
  -2   1   0 86813.7 1006.44   2
   2   1   1 10629.3 295.794   4
  -2   1  -1 10660.3 341.488   2
   2   1   2 15096.7 352.822   4
   2   1   3 39472.5 570.613   4
   2   1   4 368018. 1709.12   4
  -2  -1  -4 364152. 1708.98   4
  -2  -1  -5 6907.33 249.966   4
   2   1   5 7184.38 255.479   4
   2   1   6 181654. 1205.56   4
  -2  -1  -6 180170. 1252.17   4
  -2  -1  -6 186601. 1687.70   1
  -2  -1  -7 3503.20 205.661   4
  -2  -1  -7 2856.77 283.869   1
  -2  -1  -8 29286.6 534.137   4
   2   1   8 28352.5 493.918   4
  -2  -1  -8 29769.9 743.844   1
  -2  -1  -9 7582.46 284.228   4
   2   1   9 6864.81 260.663   4
   2   1   9 7742.12 422.915   3
  -2  -1  -9 7680.18 401.209   1
   2   1  10 8630.42 312.008   4
  -2  -1 -10 8317.06 313.330   4
   2   1  10 8113.90 453.705   3
  -2  -1 -10 7778.35 438.751   1
  -2  -1 -11 12387.2 401.210   4
   2   1  11 11686.4 567.892   3
  -2  -1 -11 11018.5 572.347   1
  -2  -1 -12 8221.13 334.015   4
  -2  -1 -12 8538.15 508.356   1
   2   1  12 8660.96 506.740   3
  -2  -1 -13 460.419 102.722   4
   2   1  13 445.333 157.864   3
  -2  -1 -13 216.735 127.991   1
  -2  -1 -14 4286.58 262.362   4
   2   1  14 4104.83 380.391   3
  -2  -1 -14 4125.85 391.135   1
  -2  -1 -15 20581.5 579.883   4
   2   1  15 20714.7 865.223   3
  -2  -1 -15 20871.3 859.506   1
  -2  -1 -16 19176.3 583.245   4
   2   1  16 19314.0 873.076   1
   2  -1  16 20459.3 922.652   1
  -2  -1 -16 19018.4 842.918   1
   2   1  16 18864.0 863.059   3
  -2  -1 -17 271.228 107.469   4
   2  -1  17 786.402 218.440   3
   2   1  17 199.331 164.711   3
   2  -1  17-11.7037 217.274   1
   2   1  17 50.6840 182.423   1
  -2  -1 -17 234.194 222.713   1
  -2  -1 -18 4041.76 287.184   4
   2  -1  18 4330.93 399.748   3
  -2   1 -18 3886.64 367.545   4
   2   1  18 3971.06 435.575   1
   2   1  18 4545.97 455.328   3
   2  -1  18 4101.26 454.573   1
   2  -1  19 1724.68 276.649   3
  -2   1 -19 1513.80 250.481   4
  -2  -1 -19 1448.98 181.858   4
   2   1  19 1354.88 293.270   1
   2   1  19 1583.69 287.982   3
   2  -1  19 707.453 225.609   1
  -2   1 -20 1825.87 285.446   4
   2  -1  20 1931.23 304.723   3
  -2  -1 -20 1705.96 204.383   4
   2   1  20 1825.09 320.763   3
   2  -1  20 1150.21 265.252   1
   2   1  20 1628.48 312.526   1
  -2   1 -21 539.517 173.928   4
   2  -1  21 935.835 224.663   3
  -2  -1 -21 696.600 142.730   4
   2   1  21 848.310 237.416   3
   2  -1  21 558.994 258.019   1
   2   1  21 520.278 224.763   1
  -2   1 -22 3419.11 380.922   4
  -2  -1 -22 3268.22 284.417   4
   2  -1  22 3204.01 388.292   3
   2   1  22 2995.19 431.226   1
   2  -1  22 4368.95 512.080   1
  -2  -1 -22 3806.99 455.855   2
   2   1  22 3772.05 470.985   3
  -2   1 -23 793.054 222.097   4
  -2  -1 -23 497.390 137.280   4
   2   1  23 279.275 184.008   3
   2   1  23 262.215 200.516   1
  -2  -1 -23 662.938 259.606   2
   2  -1  23 652.913 225.817   3
   2  -1  23 897.010 349.245   1
  -2   1 -24 977.992 235.437   4
   2   1  24 736.109 236.765   1
   2  -1  24 1190.59 344.769   1
   2   1  24 872.374 259.529   3
  -2  -1 -24 850.044 253.985   2
   2  -1  24 1043.46 245.563   3
  -2  -1 -25 907.268 274.107   2
   2   1  25 341.609 189.287   1
   2  -1  25 644.414 220.423   3
   2  -1  25 846.224 320.592   1
   2   1  26-110.974 280.761   1
   2  -1  26 174.322 239.237   1
  -2   1 -26 186.285 126.295   2
  -2  -1 -26 168.605 165.736   2
   2  -1  26 190.751 161.558   3
   2  -1  27 611.354 268.799   1
  -2  -1 -27 420.908 215.638   2
   2  -1  27 391.596 179.143   3
   2  -1  28 1396.79 315.615   3
   2  -1  28 1408.84 362.948   1
  -2  -1 -28 942.542 292.013   2
   2  -1  29-81.8547 131.536   3
   2  -1  29 368.834 260.426   1
   2  -1  30 1485.10 385.605   1
   2  -1  30 1183.16 304.476   3
  -2  -2  31 1092.44 286.919   3
  -2  -2  30 740.998 234.097   3
  -2  -2  30 207.878 338.920   1
   2  -2 -29-131.729 212.579   2
  -2  -2  29-348.145 339.138   1
  -2  -2  29 124.844 132.402   3
  -2  -2  28-531.306 359.961   1
  -2  -2  28 227.466 166.494   3
   2  -2 -28-318.476 248.799   2
  -2  -2  27 2423.05 368.187   3
  -2  -2  27 2777.28 487.051   1
   2  -2 -27 2744.66 456.598   2
  -2  -2  26 2893.91 385.471   3
  -2  -2  26 3392.37 521.670   1
   2  -2 -26 3117.17 470.362   2
  -2  -2  25 584.136 202.895   3
  -2  -2  25 525.334 297.527   1
   2  -2 -25 355.520 216.044   2
  -2  -2  24 970.614 240.044   3
  -2  -2  24 1200.73 322.795   1
   2  -2 -24 886.585 280.991   2
  -2  -2  23 5107.11 473.291   3
  -2  -2  23 6197.00 614.264   1
   2  -2 -23 6082.02 612.473   2
   2  -2 -22 2486.90 411.821   2
  -2  -2  22 3273.87 469.927   1
  -2  -2  21 946.095 316.659   1
   2  -2 -21 608.176 213.916   2
   2  -2 -20 45.9307 130.760   2
  -2  -2  20 346.758 263.001   1
   2  -2 -19 7341.06 634.669   2
  -2  -2  19 8785.23 677.453   1
  -2  -2  18 4593.42 514.924   1
   2  -2 -18 4022.94 465.910   2
   2  -2 -18 3722.11 412.459   1
   2  -2 -17 231.942 166.550   3
   2  -2 -17 60.1664 112.132   2
   2  -2 -17 89.4225 171.228   1
   2  -2 -16 4161.97 390.187   3
   2  -2 -16 4277.73 457.417   2
   2  -2 -16 3801.14 394.968   1
   2  -2 -15 15218.2 709.430   3
   2  -2 -15 15481.2 831.421   2
   2  -2 -15 14824.7 716.537   1
   2  -2 -14 6094.19 438.627   3
   2  -2 -14 6796.82 540.710   2
   2  -2 -14 5606.97 441.331   1
   2  -2 -13-2.10114 151.651   1
   2  -2 -13 329.236 148.997   2
   2  -2 -13 429.580 161.565   3
   2  -2 -12 1864.23 270.565   1
   2  -2 -12 1534.49 275.517   2
   2  -2 -11 32945.5 882.616   1
   2  -2 -11 35088.6 1125.17   2
   2  -2 -10 6869.08 510.650   2
   2  -2 -10 6091.06 403.624   1
   2  -2  -9 80.0751 95.3976   1
   2  -2  -9 247.869 137.049   2
  -2   2   8 1225.12 88.5904   4
   2  -2  -8 1271.99 214.058   1
  -2  -2   7 12349.1 407.198   2
  -2   2   7 13271.2 635.642   2
  -2  -2   6 15346.5 462.933   2
  -2   2   6 15401.9 656.949   2
  -2   2   5 20531.1 740.935   2
  -2  -2   5 19415.4 538.152   2
  -2   2   4 5454.44 394.478   2
  -2  -2   4 3807.70 303.051   2
  -2   2   3 12.0628 99.5826   2
  -2  -2   3-0.63761 116.218   2
  -2  -2   2 10234.9 468.100   2
  -2   2   2 11548.6 531.866   2
  -2  -2   1 21695.5 652.383   2
  -2   2   1 20808.5 674.600   2
  -2   2   0 5236.61 371.693   2
  -2   2  -1 18581.9 619.205   2
   2   2   2 1282.69 149.263   4
  -2   2  -2 1039.34 153.702   2
   2  -2   2 1745.51 243.359   2
   2   2   3 29068.6 628.835   4
  -2   2  -3 29199.3 755.065   2
   2   2   4 21267.1 528.807   4
  -2   2  -4 21362.7 641.478   2
   2   2   5 23409.6 553.151   4
  -2   2  -5 23230.9 654.294   2
   2   2   6 77983.5 978.048   4
  -2   2  -6 74926.4 1135.89   2
   2   2   7 14637.0 419.559   4
  -2   2  -7 14338.9 494.403   2
   2   2   8 2048.06 166.008   4
  -2  -2  -9 40409.8 672.934   4
   2   2   9 42762.0 693.162   4
  -2  -2 -10 16047.3 427.495   4
   2   2  10 17835.3 448.397   4
  -2  -2 -10 17844.8 698.504   1
  -2  -2 -11 15382.2 416.868   4
   2   2  11 16254.1 415.217   4
  -2  -2 -11 16603.3 687.630   1
  -2  -2 -12 1706.66 144.732   4
   2   2  12 1806.83 151.405   4
  -2  -2 -12 1933.32 260.046   1
   2   2  13 704.069 112.972   4
  -2  -2 -13 312.261 80.2402   4
   2  -2  13 824.865 276.578   1
  -2  -2 -13 603.443 196.234   1
  -2  -2 -14 6266.44 278.388   4
  -2  -2 -14 7746.42 540.314   1
   2  -2  14 7455.25 559.863   1
  -2  -2 -15 1013.47 217.538   3
  -2  -2 -15 931.622 119.186   4
  -2  -2 -15 832.556 226.017   1
  -2  -2 -16 1698.85 151.403   4
  -2  -2 -16 1910.38 291.276   3
   2  -2  16 2224.63 361.313   1
  -2  -2 -16 1484.66 261.354   1
  -2  -2 -17 8754.38 338.658   4
   2  -2  17 9255.76 657.102   1
  -2  -2 -17 9031.94 684.203   2
  -2  -2 -18 7872.23 327.818   4
   2  -2  18 7667.99 609.730   1
  -2  -2 -18 8261.43 673.243   2
  -2  -2 -19 70.2502 65.1254   4
  -2  -2 -19 85.7180 136.519   2
   2  -2  19 91.4632 230.409   1
  -2  -2 -20 756.100 111.448   4
   2  -2  20 750.002 300.848   1
  -2  -2 -20 707.325 239.541   2
  -2  -2 -21 3297.72 214.835   4
  -2  -2 -21 3569.21 492.036   2
   2  -2  21 3296.24 476.125   1
  -2  -2 -22 3040.75 204.305   4
   2  -2  22 3328.95 491.884   1
  -2  -2 -22 3728.95 512.198   2
   2  -2  23 1533.33 293.640   3
   2  -2  23 1328.94 357.458   1
  -2  -2 -23 1781.96 372.090   2
   2  -2  24 3212.87 403.536   3
  -2  -2 -24 3809.41 533.698   2
   2  -2  24 3618.54 513.631   1
   2  -2  25 1124.62 280.572   3
  -2  -2 -25 1382.91 347.752   2
   2  -2  25 477.934 272.019   1
   2  -2  26 2096.94 353.766   3
   2  -2  26 1654.34 365.405   1
  -2  -2 -26 2067.27 425.080   2
   2  -2  27 145.531 157.461   3
   2  -2  27 529.315 246.955   1
  -2  -2 -28 363.046 267.534   2
   2  -2  28 749.636 239.438   3
   2  -2  28 1060.20 364.912   1
   2  -2  29 195.642 174.596   3
  -2  -2 -29 267.865 247.184   2
   2  -3 -30-38.8172 251.863   2
  -2  -3  29 437.941 193.163   3
   2  -3 -29 53.9485 220.213   2
  -2  -3  28 479.781 208.899   3
  -2  -3  28-113.408 318.940   1
   2  -3 -28-338.823 305.710   2
  -2  -3  27 595.091 329.012   1
   2  -3 -27-78.5477 258.878   2
  -2  -3  26 654.475 347.580   1
   2  -3 -26-216.838 269.501   2
   2  -3 -25 2366.11 432.661   2
  -2  -3  25 2812.91 493.719   1
  -2  -3  24 2818.46 496.513   1
   2  -3 -24 2651.71 473.133   2
   2  -3 -23 481.650 246.395   2
  -2  -3  23 793.011 334.097   1
   2  -3 -22 1219.15 332.969   2
  -2  -3  22 1934.93 442.788   1
   2  -3 -21 8457.34 773.145   2
  -2  -3  21 9397.30 772.737   1
  -2  -3  20 1117.93 387.464   1
   2  -3 -20 249.248 213.099   2
   2  -3 -19 1734.72 356.186   2
   2  -3 -18 24.7817 127.997   2
   2  -3 -17 5177.35 576.335   2
   2  -3 -17 4254.45 455.575   1
   2  -3 -16 5952.20 603.546   2
   2  -3 -16 5543.26 509.111   1
   2  -3 -15 310.298 192.793   2
   2  -3 -15 43.2026 120.537   3
   2  -3 -14 97.1225 158.267   3
   2  -3 -14 375.358 180.844   1
   2  -3 -14 259.915 162.709   2
   2  -3 -13 3436.02 348.743   1
   2  -3 -13 3114.51 354.719   3
   2  -3 -13 3332.32 427.274   2
   2  -3 -12 20619.5 781.675   1
   2  -3 -12 20273.7 1014.72   2
  -2   3  11 1067.40 101.586   4
   2  -3 -11 1167.48 210.642   1
   2  -3 -11 1550.14 315.324   2
   2  -3 -10 1608.65 264.414   1
   2  -3 -10 1519.62 364.115   2
  -2   3   9 11216.2 363.293   4
  -2  -3   8 687.341 189.785   2
  -2  -3   7 14763.2 592.990   2
  -2   3   6 849.930 243.116   2
  -2  -3   6 690.217 223.789   2
  -2   3   5 10071.5 618.499   2
  -2  -3   5 10456.8 513.998   2
  -2  -3   4 400.266 176.819   2
  -2   3   4 627.382 190.076   2
  -2  -3   3 9130.02 498.476   2
  -2   3   3 9362.01 573.530   2
  -2  -3   2 6439.79 434.505   2
  -2   3   2 6376.82 465.230   2
  -2  -3   1 3980.61 415.135   2
  -2   3   1 4675.39 445.515   2
  -2  -3   0 7697.16 593.026   2
   2  -3   0 7319.39 498.067   2
  -2   3   0 8830.18 600.660   2
  -2   3  -1 567.250 173.620   2
   2  -3   1 231.847 183.691   2
  -2   3  -2 3574.63 337.196   2
   2  -3   2 3183.75 359.317   2
  -2   3  -3 6381.78 434.879   2
   2  -3   3 7814.72 481.801   2
   2   3   4 8571.41 423.587   4
  -2   3  -4 8709.30 498.708   2
   2   3   5 12567.2 501.143   4
  -2   3  -5 12712.2 585.323   2
   2   3   6 14422.0 530.449   4
  -2   3  -6 15130.9 633.286   2
   2   3   7 5070.28 319.497   4
  -2   3  -7 4564.09 352.615   2
   2   3   8 548.138 141.809   4
  -2   3  -8 564.494 170.242   2
   2   3   9 26127.9 659.135   4
  -2   3  -9 25099.2 800.479   2
   2   3  10 4441.35 277.816   4
  -2   3 -10 4060.45 330.192   2
   2   3  11 13838.1 465.051   4
  -2  -3 -11 15227.0 736.883   1
  -2  -3 -11 15527.5 908.066   2
  -2   3 -11 13810.2 599.015   2
   2   3  12 250.704 114.326   4
  -2   3 -12 116.069 111.388   2
  -2  -3 -12 80.3866 124.963   1
  -2  -3 -12 84.0494 127.184   3
  -2  -3 -12 519.914 223.955   2
   2   3  13 924.115 131.422   4
  -2  -3 -13 1169.20 229.158   3
  -2  -3 -13 1099.39 228.150   1
  -2   3 -13 867.546 159.501   2
  -2  -3 -13 1190.50 286.072   2
   2   3  14 91.7402 75.8930   4
  -2   3 -14-10.3605 96.5503   2
  -2  -3 -14 165.492 150.480   1
  -2  -3 -14-54.3931 162.279   2
   2   3  15 6960.42 290.707   4
  -2  -3 -15 7284.65 670.710   2
  -2   3 -15 7123.01 415.749   2
   2   3  16 4243.90 225.014   4
  -2  -3 -16 4941.55 570.031   2
   2  -3  16 5697.27 576.948   1
  -2   3 -16 4148.66 320.026   2
  -2  -3 -17 1065.64 273.919   2
  -2   3 -17 919.505 161.934   2
  -2  -3 -18 1826.66 373.694   2
   2  -3  18 2439.62 431.660   1
  -2   3 -18 1657.68 203.117   2
  -2  -3 -19 2771.62 457.290   2
   2  -3  19 3712.04 496.481   1
  -2   3 -19 2810.36 250.702   2
   2  -3  20 890.834 321.853   1
  -2   3 -20 303.407 114.332   2
  -2  -3 -20 798.201 302.062   2
   2  -3  21 862.454 317.010   1
  -2  -3 -21 641.433 244.262   2
   2  -3  22 4212.55 537.392   1
  -2  -3 -22 3852.57 556.547   2
   2  -3  23 3606.70 530.476   1
   2  -3  24 381.886 302.498   1
   2  -3  25 438.137 285.998   1
  -2  -3 -25 97.7443 180.001   2
   2  -3  26 313.982 309.509   1
   2  -3  27 699.840 240.189   3
   2  -3  27 281.512 271.475   1
  -2  -3 -27 811.685 303.016   2
   2  -3  28 349.772 193.994   3
   2  -3  28-142.091 360.941   1
  -2  -3 -28 271.170 206.684   2
  -2  -3 -29 168.023 222.772   2
  -2  -3 -30 418.304 256.254   2
   2  -4 -30-171.519 248.219   2
   2  -4 -29-300.791 330.547   2
   2  -4 -28-410.572 329.597   2
   2  -4 -27-329.290 352.057   2
   2  -4 -26-426.952 373.990   2
  -2  -4  26 286.089 351.099   1
   2  -4 -25-440.129 345.148   2
  -2  -4  25 840.597 370.004   1
   2  -4 -24-355.660 361.058   2
  -2  -4  24 982.300 380.252   1
   2  -4 -23 627.850 241.990   2
  -2  -4  23 1721.39 446.189   1
  -2  -4  22 730.275 383.736   1
   2  -4 -22-227.770 255.864   2
   2  -4 -21 501.059 240.227   2
   2  -4 -20 1639.77 370.781   2
   2  -4 -19 3024.66 508.199   2
   2  -4 -18 3847.77 564.802   2
   2  -4 -17 3600.33 548.330   2
   2  -4 -16 1647.40 413.047   2
   2  -4 -15 15226.9 1027.76   2
  -2   4  14 607.608 89.0884   4
   2  -4 -14 1059.55 345.184   2
   2  -4 -14 664.879 215.261   1
  -2   4  13 2653.41 183.849   4
   2  -4 -13 3076.23 358.205   1
   2  -4 -13 3393.18 510.242   2
  -2   4  12 1258.33 148.632   4
   2  -4 -12 1122.21 221.476   1
   2  -4 -12 1717.01 368.446   2
  -2   4  11 3927.89 260.705   4
   2  -4 -11 5049.39 562.515   2
   2  -4 -11 3931.98 385.261   1
  -2   4  10 587.610 139.356   4
   2  -4 -10 1483.85 359.117   2
  -2   4   9 260.872 121.252   4
   2  -4  -9-177.886 258.886   2
  -2  -4   8 625.058 214.203   2
   2  -4  -8 189.266 168.718   2
  -2  -4   7 637.227 244.827   2
   2  -4  -7 16561.8 935.330   2
   2  -4  -6 52.3199 229.923   2
   2  -4  -5-402.461 287.672   2
   2  -4  -4-256.666 291.323   2
  -2   4   4-108.366 137.763   2
  -2   4   3 12701.8 762.293   2
   2  -4  -3 12371.8 785.828   2
  -2   4   2 967.064 256.455   2
   2  -4  -2 878.446 307.018   2
  -2   4   1 6285.15 532.182   2
   2  -4  -1 5548.42 536.178   2
  -2  -4   0 5550.65 521.098   2
   2  -4   0 5154.64 512.762   2
  -2   4   0 5519.24 500.002   2
  -2   4  -1 9368.12 634.363   2
  -2  -4  -1 9950.02 673.634   2
   2  -4   1 9186.92 636.597   2
  -2  -4  -2 3286.20 469.866   2
   2  -4   2 2743.57 432.237   2
  -2   4  -2 3438.05 402.781   2
  -2   4  -3 252.226 134.496   2
  -2  -4  -3 157.427 219.500   2
   2   4   4 2872.62 299.162   4
  -2  -4  -4 2538.60 429.673   2
   2   4   5 7177.79 455.461   4
  -2   4  -5 7356.17 564.902   2
  -2   4  -6 1420.11 297.992   2
  -2  -4  -6 374.464 332.896   2
   2   4   7 842.238 174.609   4
  -2  -4  -7 425.151 256.578   2
   2   4   8 2799.85 277.156   4
  -2   4  -8 2573.30 318.123   2
   2   4   9 16844.5 645.499   4
  -2   4  -9 15768.5 748.443   2
   2   4  10 3292.34 294.128   4
  -2   4 -10 3393.65 353.727   2
   2   4  11 985.953 172.789   4
  -2   4 -11 1149.09 218.551   2
  -2  -4 -11 738.694 279.964   2
   2   4  12 473.111 132.042   4
  -2  -4 -12 697.057 272.737   2
  -2   4 -12 680.861 181.081   2
   2   4  13 954.310 155.719   4
  -2  -4 -13 920.644 302.612   2
  -2   4 -13 1019.01 198.818   2
   2   4  14 1262.73 182.682   4
  -2   4 -14 1354.84 238.726   2
   2   4  15 3179.72 232.559   4
  -2   4 -15 3452.45 329.752   2
   2   4  16 615.660 123.767   4
  -2   4 -16 602.504 158.909   2
   2   4  17 1494.98 149.277   4
  -2  -4 -18 611.386 336.253   2
  -2   4 -18 544.683 144.451   2
  -2  -4 -19-190.631 203.463   2
   2  -4  19 759.260 345.353   1
   2  -4  20 695.399 322.506   1
   2  -4  21 2658.08 499.412   1
   2  -4  22 783.007 348.854   1
  -2  -4 -22 132.718 187.597   2
   2  -4  23 685.226 342.714   1
  -2  -4 -23 353.402 239.365   2
   2  -4  24 822.646 354.108   1
  -2  -4 -24 573.782 284.125   2
  -2  -4 -25 484.664 281.593   2
   2  -4  25 1060.46 357.977   1
  -2  -4 -26 92.8546 173.895   2
   2  -4  26 100.045 286.046   1
  -2  -4 -27 202.673 235.736   2
  -2  -4 -28 217.139 204.313   2
  -2  -4 -29 370.160 293.923   2
   2  -5 -25-55.6249 369.497   2
  -2  -5  24 590.391 364.373   1
   2  -5 -24-731.029 407.847   2
   2  -5 -23-569.658 418.796   2
   2  -5 -22-503.271 389.241   2
   2  -5 -21-523.937 369.003   2
   2  -5 -20-431.124 397.097   2
   2  -5 -19 700.029 265.398   2
   2  -5 -18 468.986 245.324   2
   2  -5 -17 3171.53 567.152   2
   2  -5 -16 1763.18 437.747   2
  -2   5  15 3219.91 223.658   4
   2  -5 -15 3047.21 533.448   2
  -2   5  14 224.023 112.941   4
   2  -5 -14-76.4356 252.270   2
  -2   5  13 43.6313 108.989   4
   2  -5 -13-206.664 314.936   2
  -2   5  12 473.800 139.394   4
   2  -5 -12 66.6174 270.213   2
  -2   5  11 975.950 179.300   4
   2  -5 -11 288.009 213.538   2
  -2   5  10 319.980 141.480   4
   2  -5 -10-1.97654 301.711   2
  -2   5   9 11687.9 584.876   4
   2  -5  -9 10299.4 861.792   2
   2  -5  -8-178.696 279.819   2
  -2  -5   8 1094.98 312.082   2
   2  -5  -7 1288.61 319.697   2
  -2  -5   7 2043.96 365.664   2
   2  -5  -6 483.407 273.836   2
  -2  -5   6 1380.99 351.914   2
  -2  -5   5 5637.27 547.305   2
   2  -5  -5 4962.51 593.829   2
  -2  -5   4 1929.13 367.935   2
   2  -5  -4 1903.92 403.256   2
  -2  -5   3 1115.48 274.938   2
   2  -5  -3 1609.98 351.041   2
   2  -5  -2-145.740 254.488   2
  -2  -5   2-542.782 318.538   2
   2  -5  -1 2124.29 403.034   2
  -2  -5   1 1625.38 279.350   2
   2  -5   0 395.763 292.111   2
  -2  -5   0 89.9093 238.840   2
  -2   5   0 465.227 194.834   2
  -2  -5  -1 723.108 264.474   2
  -2   5  -1 725.715 225.487   2
   2  -5   1 966.009 326.742   2
  -2   5  -2 152.876 157.876   2
  -2  -5  -2 431.042 312.453   2
   2  -5   2 481.258 305.907   2
   2  -5   3 7747.18 657.295   2
  -2   5  -3 6589.81 594.162   2
  -2  -5  -3 7327.10 684.972   2
   2   5   4 2481.34 339.249   4
  -2  -5  -4 2335.79 451.506   2
  -2   5  -4 2500.76 379.889   2
   2   5   5 2738.11 336.882   4
  -2  -5  -5 3019.43 494.324   2
  -2   5  -5 2600.33 381.084   2
   2   5   6 86.7717 133.064   4
  -2  -5  -6 241.858 278.743   2
  -2   5  -6 135.271 151.469   2
   2   5   7 5415.89 450.763   4
  -2   5  -7 5116.55 509.076   2
  -2  -5  -7 5770.70 659.445   2
   2   5   8 1612.70 272.046   4
  -2  -5  -8 2456.94 481.997   2
  -2   5  -8 1570.12 313.755   2
   2   5   9 1729.20 269.209   4
  -2  -5  -9 1713.46 395.024   2
  -2   5  -9 1458.79 286.239   2
   2   5  10 502.369 188.388   4
  -2   5 -10 328.082 166.536   2
  -2  -5 -10 543.527 261.849   2
   2   5  11 1926.44 268.737   4
  -2   5 -11 1771.94 298.870   2
  -2  -5 -11 2283.93 462.558   2
   2   5  12-36.0603 117.483   4
  -2  -5 -12 97.3819 197.045   2
  -2   5 -12 55.2658 112.792   2
   2   5  13 2854.64 296.193   4
  -2   5 -13 3031.65 372.393   2
  -2  -5 -13 3114.84 532.101   2
   2   5  14 459.251 155.609   4
  -2  -5 -14 356.821 276.158   2
  -2   5 -14 196.200 140.953   2
   2   5  15 1839.88 222.595   4
  -2   5 -15 2058.08 305.643   2
  -2  -5 -15 2357.71 491.743   2
   2   5  16 1223.64 180.901   4
  -2  -5 -16 1453.90 428.245   2
  -2  -5 -17 223.328 246.865   2
  -2  -5 -18 775.377 375.761   2
  -2  -5 -19 399.467 341.221   2
  -2  -5 -20 1240.34 402.579   2
   2  -5  20 2446.76 521.812   1
  -2  -5 -21-20.5614 230.750   2
   2  -5  21 896.388 388.360   1
   2  -5  22 707.641 367.742   1
  -2  -5 -22 192.157 254.220   2
  -2  -5 -23 213.324 279.017   2
   2  -5  23 498.358 354.822   1
   2  -5  24 360.663 310.077   1
  -2  -5 -24 240.982 246.018   2
   2  -6 -20-328.981 351.710   2
   2  -6 -19-493.780 390.415   2
   2  -6 -18-3.58066 306.741   2
   2  -6 -17-236.408 346.709   2
   2  -6 -16-248.239 314.178   2
   2  -6 -15-381.604 355.369   2
   2  -6 -14-609.696 379.355   2
   2  -6 -13 76.0943 306.681   2
  -2   6  12 293.492 156.286   4
   2  -6 -12-44.7612 338.189   2
  -2   6  11-100.328 140.515   4
   2  -6 -11-263.691 292.599   2
  -2   6  10 600.328 199.077   4
   2  -6 -10 280.768 243.833   2
  -2   6   9 52.4473 157.505   4
   2  -6  -9-352.864 309.085   2
  -2   6   8 595.699 207.024   4
   2  -6  -8 252.731 241.362   2
  -2  -6   7 1319.35 383.454   2
   2  -6  -7 343.076 245.634   2
   2  -6  -6 175.253 218.203   2
  -2  -6   6 747.452 331.034   2
  -2  -6   5 431.824 303.483   2
   2  -6  -5 45.2264 214.874   2
  -2  -6   4 214.188 303.062   2
   2  -6  -4-242.015 269.323   2
   2  -6  -3 185.215 261.331   2
  -2  -6   3 494.902 306.280   2
  -2  -6   2-455.451 342.683   2
   2  -6  -2 111.928 294.504   2
   2  -6  -1 320.873 318.254   2
  -2  -6   1-64.7943 338.364   2
  -2  -6   0-56.0935 318.742   2
   2  -6   0 466.636 332.938   2
   2  -6   1 213.955 313.127   2
  -2  -6  -1-525.423 395.025   2
  -2  -6  -2 671.912 325.860   2
   2  -6   2 1730.23 449.302   2
   2   6   3 2598.98 386.835   4
  -2  -6  -3 1841.18 419.808   2
   2   6   4 682.488 249.181   4
  -2  -6  -4-246.313 345.076   2
   2   6   5 573.971 221.764   4
  -2  -6  -5 16.5972 259.380   2
   2   6   6 21.6191 157.974   4
  -2  -6  -6 77.1983 204.546   2
   2   6   7-51.0454 158.146   4
  -2  -6  -7 302.651 219.456   2
   2   6   8 87.9289 148.174   4
  -2  -6  -8 339.731 246.257   2
   2   6   9 928.111 240.348   4
  -2  -6  -9 1792.15 446.167   2
   2   6  10 1137.64 257.304   4
  -2  -6 -10 1160.50 374.791   2
   2   6  11 334.331 177.665   4
  -2  -6 -11 434.556 278.452   2
   2   6  12-11.5073 131.069   4
  -2  -6 -12 209.618 236.612   2
   2   6  13 147.449 140.415   4
  -2  -6 -13 636.832 340.784   2
  -2  -6 -14 335.061 309.982   2
  -2  -6 -15 969.825 396.047   2
  -2  -6 -16 185.248 231.145   2
  -2  -6 -17 654.521 365.427   2
  -2  -6 -18 593.262 326.038   2
  -2  -6 -19 214.175 265.834   2
   2  -6  21 1255.61 470.656   1
   2  -7 -13-112.222 282.855   2
   2  -7 -12 71.3679 304.466   2
   2  -7 -11-181.867 262.899   2
   2  -7 -10-148.652 307.415   2
  -2   7   9-67.2619 154.812   4
   2  -7  -9 63.9397 228.316   2
  -2   7   8-85.6746 166.195   4
   2  -7  -8-176.525 250.792   2
  -2   7   7 89.2979 158.828   4
   2  -7  -7 250.707 273.317   2
   2  -7  -6 347.620 286.656   2
  -2  -7   6 441.685 303.544   2
   2  -7  -5 197.900 272.850   2
  -2  -7   5 477.648 291.631   2
  -2  -7   4 342.737 279.483   2
   2  -7  -4 188.351 263.692   2
   2  -7  -3 267.637 298.759   2
  -2  -7   3 653.023 315.505   2
  -2  -7   2 788.828 312.800   2
   2  -7  -2 1202.05 382.439   2
   2  -7  -1 711.476 309.445   2
  -2  -7   1 174.541 224.420   2
  -2  -7   0 357.180 269.064   2
   2  -7   0 1359.94 399.274   2
   2   7   1 163.090 206.595   4
  -2  -7  -1 108.136 206.928   2
   2   7   2 89.1993 169.417   4
  -2  -7  -2-45.1447 302.927   2
   2   7   3 261.332 209.532   4
  -2  -7  -3-197.456 320.780   2
   2   7   4 43.6787 173.102   4
  -2  -7  -4-295.696 323.331   2
   2   7   5 100.275 164.776   4
  -2  -7  -5-562.189 333.271   2
   2   7   6-137.178 199.757   4
  -2  -7  -6-281.130 357.639   2
   2   7   7-61.1691 172.085   4
  -2  -7  -7-244.692 309.940   2
   2   7   8 432.264 255.647   4
  -2  -7  -8-476.363 352.006   2
   2   7   9 154.064 190.974   4
  -2  -7  -9-28.7210 296.134   2
  -2  -7 -10-506.042 400.839   2
  -2  -7 -11-545.402 358.885   2
  -2  -7 -12 78.8457 268.361   2
  -2   8   5-234.030 208.436   4
  -2   8   4-82.4569 192.290   4
  -2  -8   4 1017.63 403.694   2
   2   8  -3-103.241 192.143   4
  -2  -8   3 571.974 311.942   2
   2   8  -2-101.515 193.361   4
  -2  -8   2 658.422 376.526   2
   2   8  -1-30.0164 201.829   4
  -2  -8   1 175.979 254.655   2
   2   8   0-3.26424 203.866   4
  -2  -8   0 411.738 299.710   2
   2   8   1 106.087 226.007   4
  -2  -8  -1 15.4173 234.404   2
   2   8   2 286.376 250.528   4
  -2  -8  -2 240.821 310.403   2
   2   8   3 112.665 210.537   4
   2   8   4 113.025 192.076   4
   2   8   5-67.0803 205.843   4
  -3   0  32-10.2671 132.157   3
  -3   0  31 36.3170 204.328   1
  -3   0  31-119.215 171.337   3
  -3   0  30 269.311 257.477   1
  -3   0  30 21.0657 134.097   3
  -3   0  29 427.186 200.430   3
  -3   0  29 607.433 281.926   1
  -3   0  28 148.311 214.379   1
  -3   0  28-12.9528 136.392   3
  -3   0  27 292.531 163.395   3
  -3   0  27 517.121 266.857   1
  -3   0  26 148.509 174.304   3
   3   0 -26-215.203 156.045   2
  -3   0  26 512.206 269.075   1
   3   0 -25 27.2381 79.9976   4
  -3   0  25 95.3104 120.966   3
   3   0 -25-152.849 156.910   2
  -3   0  25 258.714 250.835   1
   3   0 -24 455.251 142.955   4
   3   0 -24-80.3588 145.178   2
  -3   0  24 208.274 151.798   3
  -3   0  24 601.720 309.548   1
   3   0 -23-28.1724 72.3161   4
   3   0 -23-152.996 151.880   2
  -3   0  23-39.3493 117.886   3
   3   0 -22 50.4921 76.4172   4
   3   0 -22-241.995 143.504   2
  -3   0  22-5.90116 96.5559   3
   3   0 -21 100.370 87.0311   2
  -3   0  21 51.6230 95.3602   3
  -3   0  21 126.397 221.110   1
  -3   0  20 81.7674 114.159   3
   3   0 -20 106.333 95.6913   2
   3   0 -19 364.303 128.044   2
  -3   0  19 241.662 127.582   3
  -3   0  18 1294.64 260.437   3
   3   0 -18 1467.07 233.535   2
  -3   0  17 5027.20 405.708   3
   3   0 -17 5318.83 347.374   2
  -3   0  17 5602.36 504.461   1
  -3   0  16 1361.70 240.073   3
   3   0 -16 1495.35 225.748   2
  -3   0  16 832.446 298.179   1
  -3   0  15 25543.8 827.942   3
  -3   0  15 27136.4 978.653   1
   3   0 -15 24769.8 686.258   2
  -3   0  14 1203.97 220.222   3
   3   0 -14 855.776 166.629   2
  -3   0  13 333.220 118.700   3
   3   0 -13 225.873 86.3307   2
   3   0 -12 231.099 99.0408   2
  -3   0  12 359.005 139.282   3
  -3   0  11 69.5388 91.0639   3
   3   0 -11 6.72670 66.9582   2
  -3   0  10 1515.63 198.594   3
   3   0 -10 756.611 146.673   2
  -3   0   9 11903.4 420.331   3
   3   0  -9 11340.4 348.561   2
  -3   0   8 84.1689 73.5674   2
   3   0  -8 71.2962 76.9893   2
  -3   0   7 8802.28 313.904   3
   3   0  -7 8805.45 275.941   2
   3   0  -6 27.6721 48.6810   4
  -3   0   6 230.310 78.6639   3
  -3   0   6 94.1965 66.4195   2
   3   0  -5 175.633 49.6480   4
  -3   0   5 173.603 55.3520   3
  -3   0   5 126.741 70.8976   2
   3   0  -4 16.3209 38.7555   4
  -3   0   4 59.5685 37.4357   3
   3   0   2 212.128 71.4405   4
   3   0   3 447.719 78.7342   4
  -3   0  -3 550.613 84.4283   1
   3   0   4 2.30044 57.3687   4
  -3   0  -4 395.241 118.393   1
   3   0   5 2017.29 158.315   4
   3   0   5 2466.41 184.326   3
  -3   0  -5 1585.84 123.488   1
  -3   0  -6 833.206 125.964   4
   3   0   6 600.359 119.668   4
  -3   0  -6 205.741 111.623   1
   3   0   7 5339.63 298.816   3
  -3   0  -7 5314.25 263.631   4
  -3   0  -7 4904.39 298.872   1
  -3   0  -8 1212.55 160.973   4
  -3   0  -8 708.004 168.562   1
  -3   0  -9 17399.4 511.771   4
   3   0   9 16742.0 576.346   3
  -3   0  -9 16651.0 588.860   1
  -3   0 -10 69.1375 75.8561   4
  -3   0 -10-46.9583 104.686   1
   3   0  10 156.905 112.397   3
   3   0  11 4376.17 331.120   3
  -3   0 -11 4449.41 283.376   4
  -3   0 -11 4569.13 357.427   1
  -3   0 -12 2.84105 70.9199   4
  -3   0 -12 192.432 164.951   1
   3   0  12 119.492 108.957   3
  -3   0 -13 11889.1 492.925   4
   3   0  13 11645.5 574.438   3
  -3   0 -13 11572.9 601.844   1
   3   0  14 3456.92 347.691   3
  -3   0 -14 2762.95 274.696   4
   3   0  15 14883.9 693.603   3
  -3   0 -15 15213.0 590.183   4
  -3   0 -15 14861.3 733.209   1
  -3   0 -16 445.155 148.992   4
   3   0  16 608.801 238.878   1
  -3   0 -16 755.209 296.523   1
   3   0  16 692.519 193.882   3
  -3   0 -17 15065.8 619.021   4
   3   0  17 16114.8 774.068   3
   3   0  17 16032.6 802.594   1
  -3   0 -17 15298.7 802.401   1
  -3   0 -18 207.956 126.291   4
   3   0  18 146.245 150.018   3
   3   0  18 395.036 222.371   1
  -3   0 -19 1139.59 197.337   4
   3   0  19 1377.28 292.458   1
   3   0  19 1023.46 224.595   3
  -3   0 -20 30.5197 83.0750   4
   3   0  20 3.61162 156.451   1
   3   0  20 1.94897 118.325   3
  -3   0 -21 234.614 117.500   4
   3   0  21 326.194 208.410   1
   3   0  21 203.974 127.971   3
  -3   0 -22 41.7213 102.014   4
   3   0  22 66.3426 167.084   1
   3   0  22 81.7915 128.234   3
  -3   0 -23 4456.20 398.289   4
   3   0  23 4308.01 510.599   1
   3   0  23 4593.35 497.437   3
  -3   0 -24 246.989 143.623   4
   3   0  24-0.29231 173.811   1
   3   0  24 199.373 160.910   3
   3   0  25 784.154 243.094   3
   3   0  25 880.025 269.946   1
   3   0  26-125.676 227.774   1
   3   0  26 90.4476 136.475   3
  -3   0 -27 319.732 182.189   2
   3   0  27-179.462 251.224   1
   3   0  27 185.953 156.064   3
   3   0  28-99.5854 233.736   1
   3   0  28-59.2513 143.857   3
   3   0  29 1270.28 339.551   1
   3   0  29 1427.62 342.479   3
   3   0  30 117.984 198.049   3
   3   0  30-267.113 303.328   1
  -3  -1  32 82.2967 131.238   3
  -3   1  31-201.437 287.809   1
  -3  -1  31-29.5710 130.273   3
  -3  -1  30 126.838 156.792   3
  -3   1  30-256.878 276.451   1
  -3  -1  29 142.384 135.368   3
  -3   1  29 15.1545 220.266   1
   3  -1 -28-257.007 212.699   2
  -3  -1  28 142.855 139.678   3
  -3   1  28-20.8550 201.262   1
   3  -1 -27-301.985 229.964   2
  -3   1  27-161.527 214.216   1
  -3  -1  27-66.2413 110.867   3
  -3  -1  27-744.911 349.154   1
  -3   1  26-88.4455 215.505   1
  -3  -1  26 72.6634 123.092   3
  -3  -1  26-365.475 307.038   1
   3  -1 -26-279.375 217.005   2
   3  -1 -25 354.689 77.8923   4
  -3  -1  25 183.305 270.912   1
  -3  -1  25 518.023 192.607   3
  -3   1  25 326.334 200.159   1
   3  -1 -25 210.442 140.497   2
  -3  -1  24 1288.36 263.553   3
   3  -1 -24 795.818 101.669   4
   3  -1 -24 916.981 108.896   4
   3  -1 -24 1001.43 243.179   2
  -3   1  24 1341.81 350.078   1
  -3  -1  24 774.025 279.872   1
   3  -1 -23 471.079 80.5388   4
  -3  -1  23 919.366 228.350   3
   3  -1 -23 903.590 233.969   2
  -3  -1  23 505.572 251.632   1
  -3   1  23 595.036 273.601   1
  -3  -1  22 1398.42 255.664   3
   3  -1 -22 965.173 111.835   4
  -3   1  22 1436.93 331.960   1
  -3  -1  22 1073.21 310.096   1
   3  -1 -22 1388.06 273.145   2
   3   1 -22 1323.25 117.603   2
  -3  -1  21 665.001 198.431   3
   3  -1 -21 253.226 67.2712   4
   3   1 -21 489.447 88.6287   2
  -3   1  21 425.974 253.869   1
   3  -1 -21 475.557 196.857   2
  -3  -1  21 78.7006 243.180   1
   3  -1 -20 242.112 59.5328   4
  -3  -1  20 481.980 175.340   3
  -3  -1  20 3.83915 243.589   1
  -3   1  20 413.682 242.734   1
   3  -1 -20 402.026 177.590   2
   3   1 -20 400.087 80.0733   2
  -3  -1  19 961.984 207.710   3
   3  -1 -19 662.140 84.5708   4
   3  -1 -19 1047.32 234.256   2
   3   1 -19 827.503 92.8812   2
  -3  -1  19 1021.55 301.699   1
  -3   1  19 782.684 262.024   1
   3  -1 -18 90.0069 38.1218   4
  -3  -1  18 421.552 152.177   3
  -3  -1  18 366.343 250.601   1
  -3   1  18 182.371 209.538   1
   3   1 -18 212.039 59.7961   2
   3  -1 -18 144.343 114.570   2
  -3  -1  17 1027.68 205.091   3
   3  -1 -17 670.716 84.0687   4
   3   1 -17 691.190 77.2951   2
   3  -1 -17 794.295 203.510   2
  -3  -1  17 1279.67 318.893   1
  -3   1  17 914.276 286.615   1
   3  -1 -17 1435.01 302.361   1
   3  -1 -16 5475.27 192.154   4
   3  -1 -16 6117.78 446.095   3
  -3   1  16 6716.80 508.450   1
   3  -1 -16 6763.03 476.972   2
   3  -1 -16 6994.92 502.519   1
   3  -1 -15 772.884 210.788   3
   3  -1 -15 399.180 60.3914   4
   3  -1 -15 807.018 236.178   1
  -3   1  15 497.265 227.878   1
   3  -1 -15 665.564 176.818   2
   3  -1 -14 709.561 61.9793   4
   3  -1 -14 595.902 59.0205   4
   3  -1 -14 791.981 178.556   2
   3  -1 -14 1218.94 244.526   1
   3  -1 -13 2789.70 281.275   2
   3  -1 -13 3066.61 309.628   1
   3  -1 -12 3346.75 298.939   2
   3  -1 -12 61.2125 86.5244   3
   3  -1 -12 3232.45 306.235   1
  -3   1  12 36.6061 115.637   1
   3  -1 -11 81.1954 84.4277   2
   3  -1 -11 184.849 130.910   1
  -3   1  11 179.582 136.954   1
   3  -1 -11 202.915 113.269   3
   3  -1 -10 437.473 118.886   2
   3  -1 -10 488.265 126.972   1
  -3   1  10 541.336 147.108   1
   3  -1 -10 626.510 137.088   3
   3  -1  -9 101.395 93.9875   1
   3  -1  -9 261.811 102.427   3
   3  -1  -9 281.213 108.986   2
  -3   1   9 247.907 123.299   1
  -3   1   9 193.797 113.197   2
   3  -1  -8 5085.06 330.583   2
  -3   1   8 4780.65 328.035   2
   3  -1  -8 4968.62 289.167   1
   3  -1  -8 5299.49 296.947   3
  -3   1   8 5328.96 292.053   1
  -3   1   7 2247.01 181.874   1
   3  -1  -7 2185.69 209.947   2
  -3   1   7 2175.48 222.047   2
   3  -1  -7 2154.91 180.530   1
   3  -1  -6 766.181 125.256   1
  -3   1   6 547.456 177.297   2
  -3   1   5 1031.52 70.1502   4
   3  -1  -5 1065.77 128.950   1
  -3   1   5 648.139 95.7387   1
  -3   1   4 8653.74 200.379   4
   3  -1  -4 5786.90 224.051   1
  -3   1   3 4334.41 291.421   2
   3  -1  -3 4347.82 160.699   1
   3   1  -2 3848.57 214.490   4
  -3   1   2 3839.19 256.625   2
   3   1  -1 14.9785 55.8950   4
  -3   1   1 454.180 134.266   2
   3   1   0 703.304 99.4685   4
   3   1   1 8066.37 294.242   4
   3   1   2 23992.5 493.674   4
   3   1   3 70511.4 841.452   4
  -3  -1  -4 10786.5 339.400   4
   3   1   4 10479.9 326.573   4
   3   1   5 10917.6 339.263   4
  -3  -1  -5 10557.5 340.632   4
   3  -1   5 12293.0 415.332   1
   3   1   6 2233.23 172.796   4
  -3  -1  -6 2079.05 162.639   4
  -3  -1  -6 1750.64 185.150   1
  -3  -1  -7 10946.2 360.243   4
   3   1   7 11103.6 345.732   4
  -3  -1  -7 10422.5 440.641   1
  -3  -1  -8 952.522 120.332   4
   3   1   8 889.546 122.362   4
  -3  -1  -8 869.779 151.174   1
   3   1   9 652.295 105.375   4
  -3  -1  -9 623.100 101.653   4
  -3  -1  -9 636.068 145.377   1
   3   1   9 568.326 134.744   3
   3   1  10 2008.05 167.737   4
  -3  -1 -10 2269.18 183.706   4
   3   1  10 1998.57 235.434   3
  -3  -1 -10 2505.82 264.390   1
  -3  -1 -11 3292.45 227.555   4
   3   1  11 2781.07 203.832   4
   3   1  11 3115.08 304.118   3
  -3  -1 -11 3528.73 333.960   1
  -3  -1 -12 573.265 115.422   4
  -3  -1 -12 164.215 161.182   1
   3   1  12 469.825 145.988   3
  -3  -1 -13 3659.37 250.488   4
   3   1  13 3533.02 342.718   3
  -3  -1 -13 3804.36 355.451   1
  -3  -1 -14 5029.03 303.827   4
  -3   1 -14 4780.91 381.316   4
  -3  -1 -14 5151.64 432.848   1
   3  -1  14 5253.49 437.029   1
   3   1  14 4782.73 415.706   3
  -3   1 -15 2033.99 267.439   4
  -3  -1 -15 1995.93 207.802   4
   3   1  15 1858.42 283.906   3
  -3  -1 -15 1923.76 306.756   1
   3  -1  15 1843.31 299.035   1
  -3   1 -16 436.795 160.662   4
  -3  -1 -16 467.910 120.596   4
  -3  -1 -16 477.630 208.550   1
   3  -1  16 240.347 211.442   1
   3   1  16 478.106 163.502   3
   3   1  16 255.384 161.703   1
  -3   1 -17 48.3761 102.392   4
  -3  -1 -17 115.108 82.4473   4
   3  -1  17 274.616 157.126   3
  -3  -1 -17 18.7163 164.730   1
   3   1  17-186.061 236.971   1
   3   1  17 83.5472 109.896   3
   3  -1  18 1763.85 277.128   3
  -3   1 -18 1250.65 227.941   4
  -3  -1 -18 1256.11 177.600   4
   3  -1  18 662.146 231.839   1
   3   1  18 1189.50 253.937   1
   3   1  18 1338.89 260.157   3
   3  -1  19 1562.13 274.611   3
  -3   1 -19 1452.96 250.832   4
  -3  -1 -19 1326.15 188.781   4
   3   1  19 1403.73 268.607   1
   3  -1  19 759.829 261.540   1
   3   1  19 1432.19 281.928   3
   3  -1  20 3423.98 385.835   3
  -3   1 -20 3712.34 386.071   4
  -3  -1 -20 3635.05 305.160   4
   3  -1  20 4055.98 491.275   1
   3   1  20 3492.40 429.961   1
   3   1  20 3789.06 449.656   3
   3  -1  21 1883.86 301.281   3
  -3  -1 -21 1546.05 210.750   4
  -3   1 -21 1656.38 274.265   4
   3   1  21 1587.89 317.942   1
   3  -1  21 2719.79 432.959   1
   3   1  21 1696.87 326.276   3
  -3   1 -22 51.5764 120.132   4
  -3  -1 -22 91.2074 90.8517   4
   3   1  22-106.393 189.230   1
   3   1  22 40.0729 129.770   3
   3  -1  22 231.733 175.898   3
   3  -1  22 474.848 257.122   1
  -3   1 -23 3020.94 372.384   4
   3  -1  23 2709.76 372.863   3
  -3  -1 -23 2764.83 285.737   4
   3   1  23 2821.95 433.754   1
   3  -1  23 3679.30 493.729   1
   3   1  23 3025.63 443.411   3
  -3  -1 -24 395.783 198.264   2
   3   1  24 369.318 207.379   3
   3  -1  24 581.126 219.879   3
   3  -1  24 642.092 285.727   1
   3  -1  25 294.620 176.391   3
  -3  -1 -25 335.806 191.045   2
   3  -1  25 363.263 249.139   1
   3  -1  26 16.2058 184.581   1
  -3  -1 -26-22.1142 163.986   2
   3  -1  26 70.9175 145.524   3
   3  -1  27 2053.99 367.241   3
   3  -1  27 2181.15 430.698   1
  -3  -1 -27 2127.75 393.116   2
   3  -1  28 276.615 269.068   1
  -3  -1 -28 120.989 182.356   2
   3  -1  28 302.693 182.205   3
   3  -1  29 55.0377 155.422   3
   3  -1  29 256.150 256.220   1
  -3  -1 -29 183.257 188.095   2
   3  -1  30-95.2776 159.096   3
  -3  -2  31 79.1204 146.535   3
  -3  -2  30-350.498 349.681   1
  -3  -2  30 130.269 139.093   3
  -3  -2  29-235.684 337.088   1
  -3  -2  29 24.6323 109.201   3
   3  -2 -29-331.238 253.687   2
   3  -2 -28-61.7804 190.824   2
  -3  -2  28 228.394 150.723   3
  -3  -2  28 213.842 267.735   1
   3  -2 -27-222.591 239.509   2
  -3  -2  27-193.605 295.097   1
  -3  -2  27 158.309 141.698   3
  -3  -2  26 554.738 204.425   3
   3  -2 -26-16.7624 221.675   2
  -3  -2  26 396.119 267.604   1
  -3  -2  25 725.549 209.803   3
   3  -2 -25 314.356 183.967   2
  -3  -2  25 738.763 314.303   1
  -3  -2  24 288.350 155.681   3
   3  -2 -24-258.190 230.509   2
  -3  -2  24 278.421 248.410   1
  -3  -2  23 274.160 171.745   3
  -3  -2  23 401.408 266.073   1
   3  -2 -23 97.6639 161.364   2
  -3  -2  22 3877.45 514.964   1
   3  -2 -22 4368.52 519.795   2
  -3  -2  21 1424.51 352.564   1
   3  -2 -21 1032.01 280.043   2
   3  -2 -20 417.050 214.111   2
  -3  -2  20 850.905 318.400   1
   3  -2 -19 652.779 230.192   2
  -3  -2  19 1426.98 379.178   1
   3  -2 -18 189.385 149.054   2
   3  -2 -18 279.428 165.760   3
   3  -2 -18 503.759 222.632   1
   3  -2 -17 789.563 229.309   3
   3  -2 -17 824.178 245.741   2
   3  -2 -17 705.996 231.306   1
   3  -2 -16 236.021 160.410   1
   3  -2 -16 415.011 178.122   2
   3  -2 -16 495.940 186.003   3
   3  -2 -15 262.438 159.592   3
   3  -2 -15 403.116 170.973   2
   3  -2 -15 248.913 158.513   1
   3  -2 -14 1143.65 251.166   2
   3  -2 -14 480.079 163.106   1
   3  -2 -14 913.820 203.471   3
   3  -2 -13 384.285 160.503   2
   3  -2 -13 140.479 120.705   1
   3  -2 -13 264.598 156.804   3
   3  -2 -12 1949.87 280.362   2
   3  -2 -12 1496.88 213.608   1
   3  -2 -11 3883.82 385.270   2
   3  -2 -11 4036.44 322.158   1
   3  -2 -10 3106.59 366.556   2
   3  -2 -10 2835.09 266.285   1
  -3   2   9 11838.5 632.446   2
   3  -2  -9 14041.4 680.090   2
   3  -2  -9 12592.8 494.225   1
   3  -2  -8 6445.04 341.073   1
  -3  -2   8 4967.92 251.736   2
  -3   2   8 6428.14 457.791   2
  -3   2   7 3512.07 328.244   2
  -3  -2   7 3596.07 208.213   2
   3  -2  -7 3509.43 237.726   1
  -3  -2   6 2444.70 222.126   2
  -3   2   6 2912.29 318.225   2
  -3  -2   5 2320.94 281.144   2
  -3   2   5 1980.91 321.558   2
  -3   2   4 2066.17 274.404   2
  -3  -2   4 1460.61 236.346   2
  -3  -2   3 550.329 164.773   2
  -3   2   3 948.237 183.331   2
  -3   2   2 1091.74 186.687   2
  -3  -2   2 1005.83 188.602   2
  -3   2   1 181.997 130.104   2
  -3   2   0 5265.67 345.399   2
   3   2   1 5325.80 299.711   4
  -3   2  -1 5253.85 346.387   2
   3   2   2 6550.70 321.242   4
  -3   2  -2 6956.40 390.397   2
   3   2   3 23150.9 588.652   4
  -3   2  -3 23717.6 701.991   2
   3   2   4 25676.2 626.064   4
  -3   2  -4 24895.7 703.050   2
   3   2   5 13050.0 440.611   4
  -3   2  -5 13755.0 525.286   2
  -3  -2  -6 331.297 99.8442   4
   3   2   6 272.255 96.1011   4
  -3  -2  -7 24203.3 575.199   4
   3   2   7 24383.2 585.149   4
   3   2   8 46758.2 798.767   4
  -3  -2  -8 46747.3 791.947   4
  -3  -2  -9 22919.1 556.182   4
   3   2   9 23360.1 564.044   4
  -3  -2  -9 25666.1 834.257   1
   3   2  10 4897.87 265.079   4
  -3  -2 -10 4730.95 262.373   4
  -3  -2 -10 5073.63 394.079   1
   3   2  11 2811.95 207.438   4
  -3  -2 -11 2784.03 204.032   4
   3  -2  11 4027.10 402.673   1
  -3  -2 -11 3407.36 329.659   1
   3   2  12 1164.56 138.674   4
  -3  -2 -12 1018.95 126.762   4
  -3  -2 -12 1035.17 209.237   1
   3  -2  12 1739.64 303.869   1
  -3  -2 -13 4715.84 268.548   4
   3   2  13 4340.04 249.530   4
  -3  -2 -13 5371.24 450.382   1
   3  -2  13 5848.50 477.636   1
  -3  -2 -14 3275.16 228.344   4
   3   2  14 2937.61 217.126   4
   3  -2  14 4040.52 422.190   1
  -3  -2 -14 3968.37 400.932   1
  -3  -2 -15 161.496 78.0498   4
  -3  -2 -15 522.332 206.282   1
   3  -2  15 262.614 215.316   1
  -3  -2 -15 130.111 105.842   3
  -3  -2 -16 4778.82 280.755   4
  -3  -2 -16 5096.60 436.321   3
  -3  -2 -16 4487.33 437.295   1
   3  -2  16 5079.57 470.283   1
  -3  -2 -17 1014.34 142.029   4
   3  -2  17 1250.66 290.757   1
  -3  -2 -18 6840.00 341.721   4
   3  -2  18 7538.62 607.260   1
  -3  -2 -19 2530.02 216.609   4
   3  -2  19 2421.03 387.022   1
  -3  -2 -20 1822.26 187.106   4
  -3  -2 -20 1973.92 372.560   2
   3  -2  20 1918.33 356.427   1
  -3  -2 -21 9181.41 404.358   4
  -3  -2 -21 9348.52 765.508   2
   3  -2  21 9590.83 746.973   1
  -3  -2 -22 662.300 124.977   4
  -3  -2 -22 733.188 267.099   2
   3  -2  22 89.2699 276.603   1
   3  -2  23 349.553 192.186   3
  -3  -2 -23 216.643 195.073   2
   3  -2  23-270.232 325.311   1
   3  -2  24 394.891 190.104   3
   3  -2  24-182.255 302.194   1
  -3  -2 -24 292.545 215.422   2
   3  -2  25 1181.96 278.138   3
   3  -2  25 500.826 304.439   1
  -3  -2 -25 1141.11 313.849   2
   3  -2  26 354.120 178.560   3
   3  -2  26 481.588 257.686   1
  -3  -2 -26 217.824 209.870   2
   3  -2  27 821.731 326.438   1
   3  -2  27 505.393 207.589   3
  -3  -2 -27 380.285 220.056   2
   3  -2  28 393.572 314.804   1
   3  -2  28 247.814 182.082   3
  -3  -2 -28-185.541 229.951   2
  -3  -2 -29 857.528 315.184   2
   3  -2  29 1131.22 361.363   1
   3  -2  29 768.944 259.189   3
  -3  -3  30 287.969 182.089   3
   3  -3 -30-348.013 299.522   2
  -3  -3  29 131.955 140.734   3
   3  -3 -29-184.434 256.992   2
  -3  -3  28 268.242 173.111   3
  -3  -3  28 188.944 304.128   1
   3  -3 -28-266.104 281.644   2
  -3  -3  27 897.950 243.340   3
  -3  -3  27 993.883 364.759   1
   3  -3 -26-710.057 351.668   2
  -3  -3  26 338.807 293.114   1
  -3  -3  25 610.911 353.427   1
   3  -3 -25-310.865 312.219   2
   3  -3 -24 493.903 200.675   2
  -3  -3  24 1938.24 451.118   1
  -3  -3  23 778.110 344.289   1
   3  -3 -23-598.077 293.531   2
   3  -3 -22-214.795 235.425   2
  -3  -3  22 1017.33 346.711   1
  -3  -3  21 3783.95 527.568   1
   3  -3 -21 3061.65 483.935   2
   3  -3 -20 692.078 229.903   2
   3  -3 -19 1147.59 296.336   2
   3  -3 -18 531.240 221.199   2
   3  -3 -17 801.186 266.884   2
   3  -3 -17 221.862 177.342   1
   3  -3 -16 3021.19 442.367   2
   3  -3 -16 1934.63 295.935   1
   3  -3 -15 2149.15 309.040   1
   3  -3 -15 2444.67 397.871   2
   3  -3 -15 2181.23 317.202   3
   3  -3 -14 319.873 209.584   2
   3  -3 -14 378.683 171.539   1
   3  -3 -14-32.1364 154.603   3
   3  -3 -13 995.924 225.866   1
   3  -3 -13 1473.19 310.326   2
   3  -3 -12 4558.81 381.741   1
   3  -3 -12 5186.10 512.418   2
   3  -3 -11 3316.79 420.845   2
   3  -3 -11 2677.02 294.728   1
  -3   3  10 2376.77 161.541   4
   3  -3 -10 3165.59 435.813   2
   3  -3 -10 3100.13 298.572   1
   3  -3  -9 2701.69 263.022   1
  -3  -3   9 3021.84 268.118   2
  -3  -3   8 40.3785 135.487   2
  -3   3   8 112.111 97.6726   2
  -3  -3   7 10511.9 496.196   2
  -3   3   7 9695.07 629.422   2
  -3  -3   6 6.69505 118.642   2
  -3   3   6 295.077 152.008   2
  -3  -3   5 2839.04 270.968   2
  -3   3   5 2719.80 331.878   2
  -3   3   4 721.071 177.017   2
  -3  -3   4 725.125 169.392   2
  -3   3   1 2129.05 273.123   2
  -3  -3   1 1818.90 259.745   2
   3  -3   0 22.1084 125.467   2
  -3  -3   0 537.843 181.571   2
   3  -3   1 105.201 123.664   2
  -3  -3  -1-38.1921 137.336   2
   3   3   2 5450.41 359.449   4
  -3   3  -2 5721.20 418.636   2
   3   3   3 607.235 143.415   4
  -3   3  -3 822.890 171.564   2
   3   3   4 302.096 116.162   4
  -3   3  -4 344.636 133.634   2
   3   3   5 3240.48 270.635   4
  -3   3  -5 3052.75 300.683   2
   3   3   6 539.870 147.243   4
  -3   3  -6 1032.67 213.726   2
   3   3   7 88.3606 97.7412   4
  -3   3  -7 18.6159 117.121   2
   3   3   8 4430.06 303.597   4
  -3   3  -8 4481.88 368.952   2
   3   3   9 26064.8 693.967   4
  -3   3  -9 25818.0 852.376   2
   3   3  10 21470.0 620.839   4
  -3   3 -10 22405.6 785.853   2
   3   3  11 11479.6 451.277   4
  -3   3 -11 11774.8 571.621   2
  -3  -3 -11 13033.8 697.332   1
  -3  -3 -11 11894.1 795.505   2
  -3  -3 -11 12407.0 679.689   3
   3   3  12 5147.56 300.757   4
  -3  -3 -12 5809.73 473.818   3
  -3  -3 -12 5031.90 537.096   2
  -3  -3 -12 5718.62 470.107   1
  -3   3 -12 5423.26 393.457   2
   3   3  13 85.1903 93.6954   4
  -3  -3 -13 35.6779 103.728   3
  -3  -3 -13 6.02574 117.701   1
  -3   3 -13 261.112 149.513   2
  -3  -3 -13 119.346 149.516   2
   3   3  14 512.650 118.666   4
  -3  -3 -14 639.022 205.157   1
  -3   3 -14 851.863 193.772   2
  -3  -3 -14 464.907 219.969   2
   3   3  15 2593.80 205.917   4
   3  -3  15 3660.50 468.237   1
  -3  -3 -15 2880.84 436.944   2
  -3   3 -15 3270.71 315.820   2
   3   3  16 2997.25 216.833   4
  -3   3 -16 3518.32 320.793   2
  -3  -3 -16 3346.13 480.059   2
   3  -3  16 4441.24 508.496   1
   3   3  17 1356.91 155.659   4
   3  -3  17 2158.59 393.076   1
  -3   3 -17 1704.95 226.665   2
  -3  -3 -17 1562.02 323.188   2
   3  -3  18 393.687 258.042   1
  -3   3 -18 359.002 145.162   2
  -3  -3 -18 132.278 161.376   2
   3  -3  19 2914.99 438.847   1
  -3  -3 -19 2358.20 427.953   2
  -3   3 -19 2624.88 272.520   2
  -3  -3 -20 248.434 201.088   2
  -3   3 -20 703.559 165.253   2
   3  -3  20 602.756 286.166   1
  -3  -3 -21 214.897 201.058   2
   3  -3  21 586.781 285.454   1
   3  -3  22 506.222 273.216   1
  -3  -3 -22 418.361 232.526   2
   3  -3  23 1064.07 338.880   1
  -3  -3 -23 1117.12 334.144   2
   3  -3  24-42.9415 275.753   1
  -3  -3 -24 50.1057 182.317   2
   3  -3  25-187.631 275.484   1
  -3  -3 -25-19.6035 153.564   2
   3  -3  26 320.752 265.375   1
   3  -3  27 982.381 279.558   3
  -3  -3 -27 209.200 247.421   2
   3  -3  27 618.059 287.651   1
   3  -3  28-213.588 357.778   1
  -3  -3 -29 127.761 187.747   2
  -3  -3 -30 493.575 283.902   2
   3  -4 -30-358.999 307.135   2
   3  -4 -29-289.783 294.109   2
   3  -4 -28-283.891 339.598   2
   3  -4 -27-385.389 374.153   2
   3  -4 -26-583.305 360.469   2
  -3  -4  26 705.084 362.647   1
   3  -4 -25-174.123 329.495   2
  -3  -4  25 1521.15 464.415   1
   3  -4 -24-299.120 339.826   2
  -3  -4  24 756.378 406.696   1
   3  -4 -23-28.8355 271.740   2
  -3  -4  23 2270.78 513.890   1
   3  -4 -22-375.135 348.015   2
   3  -4 -21 29.4418 293.604   2
   3  -4 -20-381.147 295.973   2
   3  -4 -19 1491.35 336.372   2
   3  -4 -18-69.5069 300.047   2
   3  -4 -17 2948.63 470.250   2
   3  -4 -16 139.907 304.397   2
   3  -4 -15-364.661 385.501   2
   3  -4 -15 759.736 232.108   1
  -3   4  14 53.7088 52.0343   4
  -3   4  14 137.916 55.0954   4
  -3   4  13 130.635 68.1381   4
   3  -4 -13 237.265 146.408   1
  -3   4  12 65.1210 74.1721   4
   3  -4 -12 95.2105 126.210   1
  -3   4  11 3819.26 256.405   4
   3  -4 -11 3366.56 449.281   2
   3  -4 -11 3759.00 368.812   1
   3  -4 -10-377.390 296.591   2
  -3  -4   9 4389.85 390.634   2
   3  -4  -9 3523.77 451.855   2
  -3  -4   8 201.779 199.589   2
   3  -4  -8-153.223 253.008   2
  -3   4   7 7200.01 608.191   2
   3  -4  -7 7001.44 625.488   2
   3  -4  -6 743.497 280.984   2
  -3   4   6 980.677 237.803   2
  -3   4   5 672.643 226.770   2
   3  -4  -5 480.465 267.733   2
   3  -4  -4 1155.95 331.111   2
  -3   4   4 1549.39 294.513   2
   3  -4  -3 584.487 261.421   2
  -3   4   3 845.414 213.541   2
   3  -4  -2 1125.06 309.268   2
  -3   4   2 1067.52 249.485   2
  -3   4   1 14104.9 794.148   2
   3  -4  -1 13372.8 795.895   2
  -3  -4   0 6190.29 553.927   2
   3  -4   0 6395.59 561.293   2
  -3   4   0 6728.19 561.418   2
   3  -4   1 1963.33 353.226   2
   3   4   2 145.088 124.795   4
  -3  -4  -2-39.2412 202.741   2
  -3   4  -2 5.45656 113.351   2
   3  -4   2 487.416 284.654   2
   3   4   3 6424.01 450.383   4
  -3   4  -3 6677.83 537.279   2
   3   4   4 6587.97 456.942   4
  -3   4  -4 6631.01 526.818   2
  -3  -4  -4 6569.06 609.356   2
   3   4   5 3599.85 340.640   4
  -3  -4  -5 3982.11 488.079   2
  -3   4  -5 3783.71 393.425   2
   3   4   6 188.511 131.452   4
  -3   4  -6 656.328 212.460   2
  -3  -4  -6 294.900 284.549   2
   3   4   7 944.574 186.980   4
  -3   4  -7 1034.70 220.706   2
  -3  -4  -7 782.245 270.991   2
   3   4   8 349.030 152.191   4
  -3   4  -8 674.035 198.723   2
  -3  -4  -8 402.641 252.679   2
   3   4   9 3347.71 311.121   4
  -3  -4  -9 3541.85 486.022   2
  -3   4  -9 3329.91 360.528   2
   3   4  10 188.382 125.709   4
  -3  -4 -10 221.848 208.493   2
  -3   4 -10 522.879 184.003   2
   3   4  11 2516.88 258.051   4
  -3   4 -11 2531.15 314.040   2
  -3  -4 -11 2738.46 444.138   2
   3   4  12 905.480 172.472   4
  -3  -4 -12 961.021 299.521   2
  -3   4 -12 875.492 193.715   2
   3   4  13 1237.50 186.450   4
  -3   4 -13 1379.45 230.538   2
  -3  -4 -13 1436.09 345.551   2
   3   4  14 70.4611 104.864   4
  -3   4 -14 134.189 123.409   2
  -3  -4 -14-137.953 212.298   2
   3   4  15 2914.50 242.510   4
  -3  -4 -15 3798.88 561.481   2
  -3   4 -15 3196.68 333.182   2
   3   4  16 3621.29 258.733   4
  -3  -4 -16 4434.49 607.895   2
  -3   4 -16 4461.31 383.837   2
   3   4  17 1927.77 188.616   4
  -3   4 -17 2268.58 276.352   2
  -3  -4 -17 1994.73 436.561   2
   3   4  18 132.473 89.5142   4
  -3  -4 -18 243.187 220.968   2
  -3   4 -18 342.786 140.383   2
   3  -4  19 1512.84 386.360   1
  -3  -4 -19 611.445 295.445   2
   3  -4  20 457.825 313.568   1
   3  -4  21 1836.92 423.842   1
  -3  -4 -22 101.381 232.687   2
   3  -4  22 696.799 320.623   1
   3  -4  23 746.195 321.049   1
   3  -4  24 394.997 299.111   1
   3  -4  25 448.060 305.441   1
  -3  -4 -25 288.047 244.412   2
   3  -4  26-30.5849 298.011   1
  -3  -4 -26 86.8185 218.029   2
  -3  -4 -27 843.285 354.373   2
  -3  -4 -28 400.920 301.515   2
   3  -5 -26-373.905 368.963   2
   3  -5 -25-100.748 301.628   2
   3  -5 -24-402.886 358.978   2
   3  -5 -23-119.384 303.692   2
   3  -5 -22-235.714 382.286   2
   3  -5 -21-255.262 326.773   2
   3  -5 -20 757.806 343.708   2
   3  -5 -19 331.515 266.294   2
   3  -5 -18-430.587 353.447   2
   3  -5 -17 1729.44 439.389   2
   3  -5 -16 1503.49 410.935   2
  -3   5  15 5176.36 259.144   4
   3  -5 -15 6167.54 749.476   2
  -3   5  14 439.820 120.551   4
   3  -5 -14 49.8845 234.535   2
  -3   5  13 140.008 101.085   4
   3  -5 -13-352.130 298.765   2
  -3   5  12 994.745 172.328   4
   3  -5 -12 768.871 268.134   2
  -3   5  11 3267.76 296.508   4
   3  -5 -11 2906.69 488.215   2
  -3   5  10 975.637 194.896   4
   3  -5 -10 687.036 275.654   2
   3  -5  -9 5755.59 658.367   2
   3  -5  -8 1791.24 384.651   2
  -3  -5   8 1856.54 372.735   2
   3  -5  -7 2805.22 475.815   2
  -3  -5   7 2660.67 386.991   2
  -3  -5   6 4272.45 470.596   2
   3  -5  -6 3888.02 556.533   2
  -3  -5   5 2592.55 382.534   2
   3  -5  -5 2864.79 474.599   2
   3  -5  -4 1602.01 389.362   2
  -3  -5   4 1126.05 294.480   2
  -3  -5   3 7505.73 613.341   2
   3  -5  -3 8281.01 735.222   2
   3  -5  -2 343.430 298.471   2
  -3  -5   2-215.283 231.513   2
   3  -5  -1 3040.30 476.146   2
  -3  -5   1 2926.16 423.276   2
   3  -5   0 1334.72 381.699   2
  -3  -5   0 1244.88 335.312   2
  -3  -5  -1 2006.68 392.484   2
  -3   5  -1 1550.37 310.331   2
   3  -5   1 2364.93 452.170   2
   3   5   2 594.210 207.477   4
  -3   5  -2 1494.34 303.989   2
  -3  -5  -2 796.766 343.041   2
   3   5   3 5670.83 483.001   4
  -3  -5  -3 5923.93 632.981   2
  -3   5  -3 5915.14 573.177   2
   3   5   4 207.669 153.852   4
  -3   5  -4 377.653 207.852   2
  -3  -5  -4 500.363 345.960   2
   3   5   5 353.693 166.801   4
  -3  -5  -5 714.546 328.554   2
  -3   5  -5 680.245 222.428   2
   3   5   6 1154.38 242.721   4
  -3   5  -6 1354.47 299.199   2
  -3  -5  -6 1497.88 391.718   2
   3   5   7 13655.0 707.229   4
  -3  -5  -7 13696.9 987.375   2
  -3   5  -7 13407.2 822.340   2
   3   5   8 2974.83 349.847   4
  -3   5  -8 3396.95 427.692   2
  -3  -5  -8 3358.88 544.184   2
   3   5   9 4000.77 392.953   4
  -3  -5  -9 4393.01 586.448   2
  -3   5  -9 3648.39 438.914   2
   3   5  10 2573.85 319.632   4
  -3  -5 -10 3448.55 561.364   2
  -3   5 -10 2541.85 364.810   2
   3   5  11 45.2945 131.393   4
  -3  -5 -11-8.57138 203.203   2
  -3   5 -11 125.085 134.539   2
   3   5  12-10.6547 126.223   4
  -3  -5 -12 34.6028 181.961   2
  -3   5 -12-61.8457 109.651   2
   3   5  13-30.7725 124.533   4
  -3   5 -13 79.8488 121.997   2
  -3  -5 -13 59.1941 182.501   2
   3   5  14 381.022 155.161   4
  -3   5 -14 952.783 235.328   2
  -3  -5 -14 976.395 369.019   2
   3   5  15 212.083 132.816   4
  -3  -5 -15 260.953 283.960   2
   3   5  16 1162.41 183.927   4
  -3  -5 -16 1491.05 426.661   2
  -3  -5 -17 476.281 296.158   2
  -3  -5 -18 287.062 301.530   2
  -3  -5 -19 782.034 405.426   2
   3  -5  19 1563.29 427.848   1
  -3  -5 -20 587.292 322.463   2
   3  -5  20 1150.19 390.402   1
   3  -5  21 2184.08 491.560   1
  -3  -5 -21 1277.99 397.893   2
   3  -5  22 739.447 373.460   1
  -3  -5 -22 594.052 313.034   2
   3  -5  23 1208.87 416.326   1
  -3  -5 -23 597.816 338.828   2
   3  -5  24 395.114 349.621   1
  -3  -5 -24 362.305 308.681   2
   3  -6 -20-494.421 386.456   2
   3  -6 -19-74.4782 283.324   2
   3  -6 -18 435.307 316.925   2
   3  -6 -17-232.247 302.896   2
   3  -6 -16-367.782 315.116   2
   3  -6 -15-51.7389 260.948   2
   3  -6 -14 4064.02 658.463   2
   3  -6 -13-153.585 295.060   2
  -3   6  12 822.915 188.615   4
   3  -6 -12 428.202 269.513   2
  -3   6  11 129.734 142.574   4
   3  -6 -11-16.8455 245.113   2
  -3   6  10 9886.45 604.044   4
   3  -6 -10 9955.98 941.569   2
  -3   6   9 3994.69 408.965   4
   3  -6  -9 3592.55 596.172   2
  -3  -6   8 1323.88 379.893   2
   3  -6  -8 594.963 303.989   2
   3  -6  -7 1019.89 326.441   2
  -3  -6   7 1353.31 373.532   2
   3  -6  -6 21.8294 222.732   2
  -3  -6   6 259.896 286.065   2
   3  -6  -5 1768.07 413.291   2
  -3  -6   5 1700.48 394.033   2
   3  -6  -4 222.806 299.614   2
  -3  -6   4-217.589 307.325   2
   3  -6  -3 699.304 345.695   2
  -3  -6   3 0.93319 291.649   2
  -3  -6   2 1326.96 373.008   2
   3  -6  -2 1558.42 420.828   2
  -3  -6   1 2050.69 429.430   2
   3  -6  -1 2567.98 509.355   2
   3  -6   0 1634.09 433.466   2
  -3  -6   0 198.375 338.237   2
   3   6   1 2050.80 357.044   4
  -3  -6  -1 1722.47 423.402   2
   3  -6   1 2665.61 510.054   2
   3   6   2 4552.69 497.993   4
  -3  -6  -2 3968.40 578.539   2
   3   6   3 293.971 211.421   4
  -3  -6  -3-23.2571 263.210   2
   3   6   4 1834.52 330.664   4
  -3  -6  -4 2154.08 448.294   2
   3   6   5 153.849 173.364   4
  -3  -6  -5 230.685 235.509   2
   3   6   6 2193.75 345.541   4
  -3  -6  -6 3046.45 515.807   2
   3   6   7 2250.77 353.360   4
  -3  -6  -7 2737.86 508.356   2
   3   6   8 594.947 224.886   4
  -3  -6  -8 726.041 331.513   2
   3   6   9 626.594 227.081   4
  -3  -6  -9 791.634 348.002   2
   3   6  10 356.800 189.277   4
  -3  -6 -10 371.911 261.392   2
   3   6  11 1494.11 281.582   4
  -3  -6 -11 1938.99 457.971   2
   3   6  12 177.161 159.923   4
  -3  -6 -12 31.2401 230.027   2
   3   6  13 195.287 161.430   4
  -3  -6 -13 435.280 283.542   2
  -3  -6 -14 2724.32 570.192   2
  -3  -6 -15 617.268 347.697   2
  -3  -6 -16 363.754 295.558   2
  -3  -6 -17 1681.12 482.717   2
  -3  -6 -18 520.664 306.182   2
   3  -6  20 1083.02 439.025   1
   3  -6  21 1250.35 450.094   1
   3  -7 -12 1454.51 471.201   2
   3  -7 -11 452.876 327.366   2
   3  -7 -10 100.913 283.024   2
  -3   7   9 318.290 193.309   4
   3  -7  -9 835.448 378.580   2
  -3   7   8 2363.28 370.631   4
   3  -7  -8 3201.95 626.992   2
  -3  -7   7 1062.11 371.592   2
   3  -7  -7 409.956 351.718   2
   3  -7  -6 151.540 286.602   2
  -3  -7   6 519.794 311.260   2
   3  -7  -5 943.459 362.171   2
  -3  -7   5 920.632 337.741   2
  -3  -7   4 1693.58 412.085   2
   3  -7  -4 2296.09 486.890   2
   3  -7  -3 642.938 311.223   2
  -3  -7   3 309.853 250.497   2
   3  -7  -2 871.102 348.792   2
  -3  -7   2 349.413 259.940   2
   3   7  -1 138.963 191.735   4
  -3  -7   1 250.942 241.696   2
   3   7   0 2513.14 421.957   4
  -3  -7   0 1999.62 437.325   2
   3   7   1 183.919 191.919   4
  -3  -7  -1-140.059 270.313   2
   3   7   2 512.413 234.807   4
  -3  -7  -2-8.41687 253.835   2
   3   7   3 448.367 233.289   4
  -3  -7  -3 114.746 265.331   2
   3   7   4 452.255 218.789   4
  -3  -7  -4 78.2818 264.367   2
   3   7   5 424.202 214.117   4
  -3  -7  -5 109.989 216.907   2
   3   7   6 501.140 234.896   4
  -3  -7  -6-250.998 335.528   2
   3   7   7 1304.20 333.016   4
  -3  -7  -7 645.384 319.025   2
   3   7   8 3828.30 493.295   4
  -3  -7  -8 3101.09 588.775   2
   3   7   9 467.796 241.015   4
  -3  -7  -9-187.731 298.221   2
  -3  -7 -10-325.972 379.187   2
  -3  -7 -11-294.912 325.325   2
  -3   8   5 18.2134 184.728   4
  -3  -8   5 1027.11 351.214   2
  -3  -8   4 655.813 358.489   2
   3   8  -3 297.960 230.545   4
  -3  -8   3 861.486 365.594   2
   3   8  -2 747.910 294.993   4
  -3  -8   2 1189.86 438.010   2
   3   8  -1 343.098 235.525   4
  -3  -8   1 243.360 267.642   2
   3   8   0 135.796 203.827   4
  -3  -8   0 23.5939 231.297   2
   3   8   1 393.073 271.537   4
  -3  -8  -1 384.172 335.085   2
   3   8   2 1770.57 398.924   4
  -3  -8  -2 1905.37 506.364   2
   3   8   3 17.4596 191.816   4
   3   8   4 5.26760 190.848   4
   3   8   5 68.5920 193.358   4
  -4   0  32 437.920 216.911   3
  -4   0  31 34.3617 233.338   1
  -4   0  31-37.0311 160.889   3
  -4   0  30 1851.63 397.036   1
  -4   0  30 1719.45 356.734   3
  -4   0  29 116.296 194.414   1
  -4   0  29-18.5796 121.423   3
  -4   0  28 703.474 286.454   1
  -4   0  28 573.096 206.074   3
  -4   0  27 34.2027 113.411   3
  -4   0  27 388.599 254.281   1
  -4   0  26 6581.04 653.799   1
  -4   0  26 5924.59 565.267   3
   4   0 -26 4971.59 383.779   2
   4   0 -25 153.907 100.990   4
   4   0 -25 59.5938 111.312   2
  -4   0  25 21.0991 130.020   3
   4   0 -24 5561.24 386.976   4
  -4   0  24 7473.14 685.009   1
   4   0 -24 6078.61 415.878   2
  -4   0  24 5987.27 537.799   3
   4   0 -23-35.4625 100.321   2
  -4   0  23-80.0000 143.456   3
  -4   0  22 1319.83 322.657   1
  -4   0  22 1295.31 243.354   3
   4   0 -22 1224.30 194.321   2
  -4   0  21-115.154 126.037   3
   4   0 -21-116.913 127.240   2
  -4   0  20 184.325 303.227   1
   4   0 -20 492.707 122.454   2
  -4   0  20 753.617 188.719   3
   4   0 -19-141.928 120.389   2
  -4   0  19-192.042 274.346   1
  -4   0  19 5.33193 97.8473   3
  -4   0  18 6681.54 474.076   3
   4   0 -18 6578.87 383.832   2
  -4   0  18 7018.81 569.998   1
   4   0 -17-177.771 116.081   2
  -4   0  17 144.307 124.326   3
  -4   0  17-111.016 273.595   1
  -4   0  16 17187.9 697.089   3
   4   0 -16 15790.7 552.888   2
  -4   0  16 17756.8 817.112   1
   4   0 -15-36.8817 79.7955   2
  -4   0  15 71.8372 116.251   3
  -4   0  14 4662.31 344.609   3
   4   0 -14 4218.03 267.059   2
   4   0 -13-57.7709 71.0092   2
  -4   0  13-2.31451 89.1581   3
  -4   0  12 20795.3 646.737   3
   4   0 -12 19889.7 523.788   2
  -4   0  11 94.1678 103.170   3
  -4   0  11 191.280 169.850   1
   4   0 -11 55.3255 82.7322   2
  -4   0  10 1983.63 189.488   3
   4   0 -10 2026.75 162.425   2
   4   0  -9-28.1026 53.9686   4
   4   0  -9 68.8792 69.9330   2
  -4   0   9 9.15321 68.1200   2
  -4   0   9 137.041 96.0800   3
   4   0  -8 110072. 1005.50   4
  -4   0   8 107605. 1135.76   3
  -4   0   8 104951. 1060.84   2
   4   0  -7 20.1812 46.9183   4
  -4   0   7-30.0099 77.1712   2
   4   0  -6 122887. 1011.83   4
  -4   0   6 119723. 983.381   3
  -4   0   6 117506. 1057.43   2
   4   0  -5 58.0835 50.5253   4
  -4   0   5 36.1229 52.4208   4
  -4   0   5 14.6838 45.6559   3
   4   0  -4 3868.06 185.526   4
  -4   0   4 3688.71 126.026   3
   4   0  -3 0.57025 45.6779   4
   4   0  -2 192982. 1260.28   4
   4   0  -1 28.5224 49.2277   4
   4   0   0 168785. 1231.53   4
   4   0   1 35.8098 51.7124   4
   4   0   2 29.0517 54.0135   4
  -4   0  -2-45.9108 65.0701   1
   4   0   3 25.3511 59.5665   4
  -4   0  -3 31.2450 63.8548   1
   4   0   4 3483.85 232.382   4
  -4   0  -4 3656.98 215.861   1
   4   0   5 632.021 154.495   3
  -4   0  -5 365.224 122.643   1
  -4   0  -6 6288.41 302.756   4
   4   0   6 7242.93 353.449   3
   4   0   6 5959.44 306.123   4
  -4   0  -6 5703.04 305.516   1
  -4   0  -7 184.736 121.737   4
   4   0   7 67.6384 83.8919   4
  -4   0  -7-45.7654 100.812   1
   4   0   8 544.864 129.305   3
  -4   0  -8 404.640 96.7493   4
  -4   0  -8 331.821 104.616   1
  -4   0  -9 50.1327 69.9536   4
   4   0   9 98.0446 104.592   3
  -4   0  -9-5.71833 101.968   1
   4   0  10 28645.5 801.234   3
  -4   0 -10 29546.4 728.828   4
  -4   0 -10 27463.3 801.626   1
  -4   0 -11 151.559 113.334   4
   4   0  11 245.236 153.509   3
  -4   0 -11 116.727 149.872   1
  -4   0 -12 1224.67 169.915   4
   4   0  12 1287.22 202.450   3
  -4   0 -12 1119.52 214.723   1
  -4   0 -13 71.7376 76.7126   4
  -4   0 -13 106.839 162.964   1
   4   0  13 145.932 112.646   3
   4   0  14 11941.3 610.414   3
  -4   0 -14 12742.7 546.920   4
  -4   0 -14 12545.7 650.466   1
  -4   0 -15 217.830 122.008   4
   4   0  15 141.432 188.944   1
  -4   0 -15 350.906 208.824   1
   4   0  15 369.863 170.432   3
   4   0  16 9955.10 600.860   3
  -4   0 -16 10246.4 522.308   4
  -4   0 -16 10360.4 650.577   1
   4   0  16 10061.0 623.658   1
  -4   0 -17 62.1052 95.9725   4
  -4   0 -17 502.874 281.557   1
   4   0  17 176.136 145.078   3
   4   0  17 91.7526 184.850   1
  -4   0 -18 326.595 124.003   4
   4   0  18 344.924 161.385   3
   4   0  18 277.669 196.569   1
  -4   0 -19 6.70843 81.8237   4
   4   0  19-23.9213 100.220   3
   4   0  19 54.7989 170.066   1
  -4   0 -20 797.441 182.391   4
   4   0  20 759.451 210.373   3
   4   0  20 668.796 226.599   1
  -4   0 -21 21.4199 88.0637   4
   4   0  21 45.7309 155.834   1
   4   0  21-6.69163 123.749   3
  -4   0 -22 3607.44 363.700   4
   4   0  22 3722.64 460.093   1
   4   0  22 3616.29 441.320   3
  -4   0 -23 109.448 118.736   4
   4   0  23-162.365 194.074   1
   4   0  23 91.8985 137.030   3
  -4   0 -24 1229.31 238.059   4
   4   0  24 1118.10 282.478   3
   4   0  24 1223.29 301.278   1
   4   0  25 90.2931 168.854   3
   4   0  25 7.28105 187.429   1
   4   0  26 2586.04 432.563   1
   4   0  26 2379.47 394.083   3
   4   0  27 12.5008 159.326   3
   4   0  27-128.892 233.060   1
   4   0  28-283.980 272.975   1
   4   0  28-61.3371 149.481   3
   4   0  29-282.440 277.796   1
   4   0  29 31.1340 142.531   3
  -4  -1  32 493.000 199.374   3
  -4   1  31 228.547 214.773   1
  -4  -1  31 305.610 184.400   3
  -4  -1  31 703.486 328.490   1
  -4   1  30 1087.37 327.603   1
  -4  -1  30 1458.30 315.209   3
  -4  -1  29 411.790 274.806   1
  -4   1  29-169.486 249.204   1
  -4  -1  29 34.1214 126.048   3
  -4  -1  28 3074.73 416.982   3
   4  -1 -28 3291.77 419.055   2
  -4   1  28 3688.98 515.410   1
  -4  -1  28 3205.33 520.818   1
  -4  -1  27 1909.43 329.985   3
  -4   1  27 1997.20 387.160   1
  -4  -1  27 1487.60 337.879   1
   4  -1 -27 1958.93 329.238   2
  -4   1  26 145.729 187.230   1
  -4  -1  26-277.495 328.989   1
   4  -1 -26-14.6478 150.452   2
  -4  -1  26 339.843 164.304   3
   4  -1 -25 62.5644 46.0255   4
   4  -1 -25-132.815 192.608   2
  -4   1  25 52.2193 180.448   1
  -4  -1  25-206.252 265.825   1
  -4  -1  25 35.3622 104.733   3
  -4  -1  24 1725.51 297.360   3
   4  -1 -24 1401.36 113.167   4
   4  -1 -24 1105.14 100.234   4
   4  -1 -24 1283.11 252.957   2
  -4   1  24 1780.78 373.230   1
  -4  -1  24 1845.55 379.732   1
  -4  -1  23 3781.85 400.273   3
   4  -1 -23 2899.32 159.530   4
   4  -1 -23 3474.13 177.184   4
  -4   1  23 4259.71 519.230   1
  -4  -1  23 4635.85 553.337   1
   4  -1 -23 4117.30 429.246   2
   4  -1 -22 5397.35 216.858   4
  -4  -1  22 6040.42 483.019   3
   4  -1 -22 4766.89 201.236   4
  -4  -1  22 7026.44 625.256   1
   4  -1 -22 6437.67 525.705   2
  -4   1  22 7082.15 613.360   1
   4  -1 -21 158.658 52.2047   4
   4  -1 -21 119.808 46.4756   4
  -4  -1  21 472.365 165.365   3
  -4  -1  21 62.8563 233.198   1
  -4   1  21 196.011 229.030   1
   4  -1 -21-173.536 196.771   2
  -4  -1  20 2371.06 298.134   3
   4  -1 -20 1701.39 122.615   4
   4  -1 -20 1631.40 117.756   4
  -4   1  20 2294.64 383.130   1
   4  -1 -20 1703.33 272.662   2
  -4  -1  20 2374.37 391.514   1
   4  -1 -19 5523.74 206.835   4
   4  -1 -19 6144.91 217.588   4
  -4  -1  19 6708.96 471.110   3
  -4   1  19 7438.05 584.856   1
   4  -1 -19 6472.21 488.020   2
  -4  -1  19 7688.02 610.670   1
   4  -1 -18 5774.04 197.849   4
  -4  -1  18 7107.15 464.604   3
   4  -1 -18 6636.10 217.385   4
   4  -1 -18 7209.91 502.676   2
  -4   1  18 8284.41 595.264   1
  -4  -1  18 8285.47 621.626   1
   4  -1 -17 473.632 61.9824   4
  -4  -1  17 814.854 176.167   3
   4  -1 -17 475.152 59.1922   4
   4  -1 -17 324.000 131.021   2
  -4   1  17 901.873 265.507   1
  -4  -1  17 1004.59 309.338   1
   4  -1 -16 4000.77 372.152   3
   4  -1 -16 3933.28 153.183   4
   4  -1 -16 3552.86 145.104   4
   4  -1 -16 4071.23 373.598   2
   4  -1 -16 4688.55 427.685   1
  -4  -1  16 5051.87 479.266   1
  -4   1  16 4467.65 426.578   1
   4  -1 -15 26215.8 361.896   4
   4  -1 -15 29705.5 938.479   2
   4  -1 -15 29084.9 933.167   1
   4  -1 -14 4668.86 144.067   4
   4  -1 -14 5736.31 422.998   1
   4  -1 -14 5345.14 386.872   2
   4  -1 -13 1100.90 229.799   1
   4  -1 -13 553.510 148.393   2
   4  -1 -12 56714.6 1193.33   2
  -4   1  12 56565.4 1133.43   1
   4  -1 -12 54452.2 1130.13   1
   4  -1 -11 4614.39 307.076   3
   4  -1 -11 4155.58 320.819   2
  -4   1  11 4246.46 319.056   2
  -4   1  11 5050.67 342.683   1
   4  -1 -11 4877.75 341.900   1
   4  -1 -10 56169.1 992.102   3
   4  -1 -10 52306.5 992.056   1
   4  -1 -10 54444.6 1118.26   2
  -4   1  10 52001.3 1092.03   2
  -4   1  10 56212.6 1012.85   1
  -4   1   9 50050.7 900.876   1
   4  -1  -9 45103.4 863.560   1
  -4   1   9 46082.5 1008.43   2
   4  -1  -9 47796.4 1020.66   2
   4  -1  -9 48979.4 885.185   3
   4  -1  -8 16802.7 489.580   1
  -4   1   8 18718.5 518.145   1
   4  -1  -8 17631.1 598.118   2
   4  -1  -8 19022.1 533.324   3
  -4   1   7 17.6929 44.6359   4
   4  -1  -7 5.57516 29.7256   4
   4  -1  -7 28.5509 79.1273   1
  -4   1   7 81.0940 106.712   1
  -4   1   7 50.5198 91.8652   2
   4  -1  -7 35.9227 81.2793   2
  -4   1   6 3886.89 143.196   4
   4  -1  -6 3733.40 144.070   4
   4  -1  -6 3554.67 199.526   1
  -4   1   6 3542.17 190.157   1
  -4   1   6 3715.30 276.946   2
  -4   1   5 56221.6 563.649   4
   4  -1  -5 54578.5 584.589   4
  -4   1   5 53448.4 1004.12   2
   4  -1  -5 55455.9 679.899   1
  -4   1   5 54434.8 645.093   1
  -4   1   4 19050.4 347.470   4
   4  -1  -4 19445.6 398.859   4
   4   1  -4 20560.4 534.543   4
   4  -1  -4 18587.0 347.067   1
  -4   1   4 19450.5 590.389   2
  -4   1   3 15114.6 334.928   4
   4   1  -3 15557.7 451.978   4
   4  -1  -3 16006.9 372.068   4
  -4   1   3 16458.6 529.718   2
   4  -1  -3 15539.6 250.783   1
   4   1  -2 92259.9 1057.82   4
  -4   1   2 84774.0 1127.70   2
   4   1  -1 24137.1 546.255   4
   4   1   0 209314. 1598.90   4
   4   1   1 3088.71 205.312   4
   4   1   2 169292. 1433.37   4
   4   1   3 11858.0 386.618   4
   4  -1   3 12948.2 363.590   1
  -4  -1  -4 5306.56 261.825   4
   4   1   4 5232.24 261.345   4
   4  -1   4 5927.48 280.009   1
  -4  -1  -5 1103.65 130.605   4
   4   1   5 1007.42 129.344   4
   4  -1   5 1321.59 165.963   1
   4   1   6 1077.34 136.101   4
  -4  -1  -6 1084.49 139.872   4
  -4  -1  -6 811.304 130.532   1
   4  -1   6 1051.96 162.814   1
  -4  -1  -7 6990.69 324.479   4
   4   1   7 6591.57 300.029   4
  -4  -1  -7 6688.90 363.863   1
   4  -1   7 7092.81 367.818   1
   4   1   8 2470.03 200.180   4
  -4  -1  -8 2874.38 223.718   4
  -4  -1  -8 2198.80 225.046   1
   4   1   8 3333.93 299.370   3
   4  -1   8 2598.32 266.089   1
  -4  -1  -9 1368.28 166.200   4
   4   1   9 1182.53 144.433   4
  -4   1  -9 1493.63 214.900   4
  -4  -1  -9 1228.67 190.392   1
   4  -1   9 1241.90 214.377   1
   4   1   9 1540.18 223.342   3
  -4   1 -10 717.788 182.916   4
   4   1  10 1113.97 183.164   4
  -4  -1 -10 999.865 155.657   4
   4  -1  10 467.204 170.973   1
  -4  -1 -10 513.738 162.029   1
   4   1  10 1221.68 241.030   3
   4   1  11 3155.12 235.018   4
  -4  -1 -11 3791.67 267.649   4
  -4   1 -11 3647.13 320.582   4
   4  -1  11 3856.40 349.565   1
   4   1  11 3560.67 331.961   3
  -4  -1 -11 3855.15 348.691   1
   4   1  12 5812.00 319.917   4
  -4  -1 -12 6665.25 351.900   4
  -4   1 -12 6428.18 425.296   4
   4  -1  12 6750.42 459.212   1
   4   1  12 6271.18 447.813   3
  -4  -1 -12 5913.97 430.649   1
  -4   1 -13 222.885 144.513   4
  -4  -1 -13 265.484 119.828   4
   4   1  13 347.915 164.652   3
  -4  -1 -13-80.9932 172.977   1
   4  -1  13-181.282 178.451   1
  -4   1 -14 6096.68 436.713   4
  -4  -1 -14 6086.75 356.820   4
   4  -1  14 6022.05 465.406   1
  -4  -1 -14 6212.51 487.118   1
   4   1  14 5553.40 451.176   3
  -4  -1 -15 972.115 160.965   4
  -4   1 -15 1137.02 207.550   4
  -4  -1 -15 974.624 226.381   1
   4  -1  15 924.934 203.811   1
   4   1  15 1005.06 214.695   3
  -4  -1 -16 1096.52 174.783   4
  -4   1 -16 1247.60 227.449   4
   4  -1  16 613.243 241.809   1
  -4  -1 -16 1167.98 260.547   1
   4   1  16 1059.92 228.356   3
   4  -1  17 2950.63 343.115   3
  -4   1 -17 2743.59 319.890   4
  -4  -1 -17 2555.83 254.245   4
   4   1  17 2586.41 350.716   3
  -4  -1 -17 2367.85 353.988   1
   4  -1  17 2328.20 347.493   1
  -4   1 -18 8399.96 556.506   4
   4  -1  18 8113.33 560.471   3
  -4  -1 -18 7992.42 451.824   4
   4  -1  18 9181.64 658.563   1
   4   1  18 8336.33 626.486   3
   4  -1  19 980.204 244.522   3
  -4  -1 -19 956.185 182.712   4
  -4   1 -19 916.529 211.212   4
   4  -1  19 1673.64 360.468   1
   4   1  19 981.474 246.588   3
  -4   1 -20 479.268 176.638   4
  -4  -1 -20 420.782 137.898   4
   4  -1  20 622.035 199.657   3
   4   1  20 484.873 203.426   3
  -4   1 -21 63.2411 131.139   4
  -4  -1 -21-12.8900 76.2341   4
   4  -1  21 248.189 181.697   3
   4  -1  21 401.056 249.142   1
   4   1  21 9.46988 135.610   3
  -4   1 -22 33.4871 108.498   4
  -4  -1 -22 97.9979 100.299   4
   4  -1  22 230.175 159.652   3
   4   1  22-44.9258 157.205   3
   4  -1  22 267.086 229.420   1
  -4  -1 -23 67.2372 108.811   4
   4  -1  23 168.096 153.086   3
   4   1  23-110.240 178.420   3
   4  -1  23 221.227 213.867   1
   4  -1  24 5018.78 520.195   3
   4  -1  24 5667.65 602.482   1
   4   1  24 5696.08 612.794   3
   4   1  25 166.127 155.276   3
   4  -1  25 465.535 255.288   1
   4  -1  25 101.874 164.341   3
   4  -1  26 3023.40 428.379   3
  -4  -1 -26 3201.94 464.721   2
   4  -1  26 3227.18 490.497   1
  -4  -1 -27 44.0174 175.095   2
   4  -1  27 2.06017 194.754   1
   4  -1  27 234.501 189.237   3
   4  -1  28 2421.79 408.469   3
  -4  -1 -28 2392.46 427.683   2
   4  -1  28 2484.06 449.508   1
   4  -1  29 16.2334 195.494   1
  -4  -1 -29-1.24097 177.015   2
   4  -1  29-65.7641 140.429   3
  -4  -2  31 120.207 144.172   3
  -4  -2  30-174.336 325.121   1
  -4  -2  30 286.351 165.217   3
  -4  -2  29 756.951 313.973   1
  -4  -2  29 824.764 242.685   3
   4  -2 -29 888.046 275.868   2
  -4  -2  28 171.980 154.586   3
   4  -2 -28-96.6176 209.128   2
  -4  -2  28-10.2068 235.719   1
   4  -2 -27-170.593 230.844   2
  -4  -2  27 252.299 247.615   1
  -4  -2  27 147.493 135.195   3
  -4  -2  26 1489.88 277.473   3
   4  -2 -26 1360.21 316.718   2
  -4  -2  26 1410.22 376.315   1
  -4  -2  25 728.027 206.586   3
   4  -2 -25 225.044 173.452   2
  -4  -2  25 757.454 324.226   1
  -4  -2  24 3775.49 407.841   3
   4  -2 -24 3779.79 494.896   2
  -4  -2  24 4983.94 573.899   1
  -4  -2  23 449.524 175.445   3
  -4  -2  23 405.755 265.595   1
   4  -2 -23-153.364 232.129   2
   4  -2 -22 136.359 156.944   2
  -4  -2  22 876.074 326.734   1
   4  -2 -21 7457.47 647.622   2
  -4  -2  21 8607.98 702.083   1
   4  -2 -20-50.6423 197.018   2
  -4  -2  20 624.467 333.400   1
   4  -2 -19 431.654 235.116   1
  -4  -2  19 589.535 350.956   1
   4  -2 -18 1617.06 283.194   3
   4  -2 -18 2020.17 332.376   1
   4  -2 -17 21079.0 855.445   3
   4  -2 -17 20961.8 858.607   1
   4  -2 -17 20054.4 966.060   2
   4  -2 -16 120.206 146.614   3
   4  -2 -16-212.815 159.315   2
   4  -2 -16 163.775 163.949   1
   4  -2 -15 314.664 138.683   2
   4  -2 -15 603.193 172.034   3
   4  -2 -15 745.634 195.289   1
   4  -2 -14 429.602 156.178   1
   4  -2 -14 229.918 117.688   2
   4  -2 -14 538.037 169.651   3
   4  -2 -13 885.984 150.737   2
   4  -2 -13 1391.00 233.466   3
   4  -2 -13 1168.42 199.638   1
   4  -2 -12 5652.50 462.698   2
   4  -2 -12 5408.40 393.468   1
   4  -2 -11 5128.71 447.655   2
   4  -2 -11 4633.84 343.167   1
  -4   2  11 4711.36 422.844   2
   4  -2 -10 9294.54 446.302   1
  -4   2  10 8810.28 556.406   2
   4  -2 -10 9512.24 571.927   2
  -4   2   9 31645.6 352.557   4
   4  -2  -9 35595.8 1079.83   2
  -4   2   9 33692.7 1052.38   2
   4  -2  -9 33417.6 755.667   1
  -4  -2   9 34340.1 504.331   2
  -4   2   8 64020.7 593.199   4
   4  -2  -8 66487.1 1011.97   1
  -4   2   8 66019.6 1441.49   2
  -4  -2   8 66138.9 787.091   2
  -4   2   7 2300.62 136.134   4
  -4  -2   7 2287.43 177.057   2
   4  -2  -7 2347.94 187.434   1
  -4   2   6 9065.84 295.616   4
  -4   2   6 9504.38 539.072   2
  -4  -2   6 8849.64 360.429   2
   4  -2  -6 9195.02 345.420   1
  -4   2   5 2209.07 265.474   2
  -4  -2   5 1831.36 196.622   2
  -4   2   4 9570.94 505.325   2
  -4   2   3 8341.42 466.895   2
  -4   2   2 4423.36 342.310   2
   4   2  -1 123.506 81.7605   4
  -4   2   1 90.3439 94.2742   2
   4   2   0 16583.5 545.163   4
  -4   2   0 17436.0 652.485   2
   4   2   1 1623.58 181.411   4
  -4   2  -1 2143.24 252.445   2
   4   2   2 12806.6 471.431   4
  -4   2  -2 13879.2 567.430   2
   4   2   3 5869.19 325.891   4
  -4   2  -3 6373.94 389.470   2
   4   2   4 49670.6 910.932   4
  -4  -2  -4 52654.7 905.582   4
   4   2   5 348.215 103.006   4
  -4  -2  -5 354.443 102.620   4
   4   2   6 7865.68 367.398   4
  -4  -2  -6 8229.25 375.060   4
   4   2   7 35385.7 750.939   4
  -4  -2  -7 35668.1 748.158   4
  -4  -2  -8 20599.0 573.224   4
   4   2   8 20811.0 577.290   4
   4   2   9 15044.5 492.952   4
  -4  -2  -9 14975.0 496.726   4
  -4  -2  -9 16165.9 684.480   1
  -4  -2 -10 50336.4 919.443   4
   4   2  10 49476.0 882.358   4
   4  -2  10 51664.5 1177.97   1
  -4  -2 -11 3112.56 239.023   4
   4   2  11 3077.56 232.845   4
  -4  -2 -11 3557.77 343.061   1
   4  -2  11 3805.38 371.771   1
  -4  -2 -12 5318.68 307.786   4
   4   2  12 5166.82 294.867   4
   4  -2  12 5631.31 446.581   1
  -4  -2 -12 5733.39 440.425   1
  -4  -2 -13 507.218 115.208   4
   4   2  13 361.767 107.242   4
  -4  -2 -13 302.841 170.464   1
   4  -2  13 590.601 222.365   1
   4   2  14 4894.60 302.325   4
  -4  -2 -14 5453.12 433.324   3
  -4  -2 -14 5375.68 317.719   4
   4  -2  14 5607.68 470.164   1
  -4  -2 -14 6142.35 490.131   1
  -4  -2 -15 10936.1 627.871   3
   4   2  15 10293.4 442.160   4
  -4  -2 -15 10418.8 448.593   4
  -4  -2 -15 12112.8 721.553   1
   4  -2  15 11523.2 660.702   1
  -4  -2 -16 1131.32 166.666   4
   4  -2  16 1171.06 289.095   1
  -4  -2 -17 987.372 153.388   4
   4  -2  17 1111.30 284.514   1
  -4   2 -18 6696.32 554.426   4
  -4  -2 -18 6736.10 373.196   4
   4  -2  18 7457.96 616.006   1
  -4  -2 -19 4528.33 312.625   4
   4  -2  19 4431.77 493.578   1
  -4  -2 -20 2541.36 241.934   4
   4  -2  20 2288.98 382.747   1
  -4  -2 -21 171.669 92.7961   4
   4  -2  21-236.881 270.489   1
  -4  -2 -22 2379.20 233.815   4
   4  -2  22 1883.89 364.175   1
   4  -2  23 1597.30 300.275   3
   4  -2  23 1209.82 283.596   1
  -4  -2 -23 1567.94 362.505   2
   4  -2  24 520.059 206.711   3
  -4  -2 -24 604.170 255.547   2
   4  -2  24 349.434 253.725   1
   4  -2  25 262.358 166.651   3
   4  -2  25 469.027 292.294   1
  -4  -2 -25 210.891 170.143   2
   4  -2  26 1953.25 345.713   3
   4  -2  26 2425.49 451.698   1
  -4  -2 -26 1894.76 404.993   2
   4  -2  27 1603.01 393.573   1
   4  -2  27 857.038 245.822   3
  -4  -2 -27 949.940 303.892   2
   4  -2  28 163.271 165.208   3
  -4  -2 -28 108.280 168.248   2
   4  -2  28 354.232 266.897   1
   4  -2  29 137.311 262.677   1
  -4  -2 -29 253.085 211.000   2
  -4  -3  30 705.189 236.006   3
   4  -3 -30 454.186 248.732   2
  -4  -3  29 451.220 190.852   3
   4  -3 -29 103.201 226.953   2
  -4  -3  28 419.188 182.235   3
  -4  -3  28 807.339 341.473   1
  -4  -3  27 2205.16 347.188   3
   4  -3 -27 1954.61 422.221   2
  -4  -3  26 1012.55 360.223   1
   4  -3 -26-128.790 238.481   2
  -4  -3  25 693.292 317.944   1
   4  -3 -25-360.904 304.397   2
   4  -3 -24-185.103 295.876   2
  -4  -3  24 983.897 377.862   1
   4  -3 -23 3113.18 501.678   2
  -4  -3  23 5360.69 630.644   1
   4  -3 -22 7.59102 250.824   2
  -4  -3  22 1406.48 409.302   1
   4  -3 -21-527.190 294.991   2
   4  -3 -20-73.5902 241.229   2
   4  -3 -19 2617.81 392.942   2
   4  -3 -18-344.440 269.420   2
   4  -3 -18-156.005 200.043   1
   4  -3 -17 152.677 169.291   1
   4  -3 -17-289.693 261.266   2
   4  -3 -16 913.316 231.752   2
   4  -3 -16 1098.71 239.628   1
   4  -3 -15 8901.12 578.054   1
   4  -3 -15 9132.99 618.147   3
   4  -3 -15 8047.87 665.906   2
   4  -3 -14 3525.99 366.638   1
   4  -3 -14 2276.16 326.470   2
   4  -3 -14 3318.86 394.593   3
   4  -3 -13 1762.96 260.008   1
   4  -3 -13 1021.15 241.737   2
   4  -3 -12 3134.60 305.874   1
   4  -3 -12 2137.82 317.078   2
  -4   3  11 10197.7 264.497   4
  -4   3  11 11623.6 287.105   4
   4  -3 -11 11004.8 732.520   2
   4  -3 -11 11318.5 539.200   1
   4  -3 -10 340.677 191.378   2
   4  -3 -10 730.206 159.588   1
  -4   3  10 896.798 234.610   2
  -4  -3  10 1073.78 170.002   2
  -4  -3   9 3144.66 260.885   2
  -4   3   9 3219.18 380.149   2
   4  -3  -9 2928.39 265.611   1
  -4   3   8 908.739 217.616   2
  -4  -3   8 835.914 168.028   2
  -4  -3   7 48728.2 1023.14   2
  -4   3   7 46888.0 1400.03   2
  -4  -3   6 1354.46 204.389   2
  -4   3   6 1279.08 245.027   2
  -4   3   4 155.435 128.766   2
  -4   3   3 3546.25 369.312   2
  -4  -3   3 3522.37 339.334   2
  -4   3   2 863.145 205.574   2
  -4  -3   2 783.962 190.348   2
  -4   3   1 13471.3 676.705   2
  -4  -3   1 11651.0 609.110   2
   4   3   0 224.774 114.735   4
  -4   3   0 181.010 143.671   2
  -4  -3   0 60.7792 141.831   2
   4   3   1 8705.42 472.188   4
  -4   3  -1 9008.19 544.265   2
   4   3   2 3760.33 311.488   4
  -4   3  -2 3880.20 355.392   2
   4   3   3 6612.17 393.203   4
  -4   3  -3 6821.00 473.075   2
   4   3   4 1488.08 206.141   4
  -4   3  -4 1300.22 227.932   2
   4   3   5 6907.86 407.632   4
  -4   3  -5 7487.58 524.071   2
   4   3   6 1027.75 181.344   4
  -4   3  -6 1001.19 234.505   2
   4   3   7 532.130 135.746   4
  -4   3  -7 799.150 197.461   2
   4   3   8 86.0407 102.765   4
  -4   3  -8 85.2792 137.611   2
   4   3   9 21693.0 672.056   4
  -4   3  -9 23192.7 848.160   2
   4   3  10 213.140 126.508   4
  -4   3 -10 227.224 171.010   2
   4   3  11 2432.15 246.500   4
  -4  -3 -11 2342.91 308.659   1
  -4  -3 -11 2692.59 328.205   3
  -4   3 -11 2768.63 316.520   2
   4   3  12 8901.79 421.069   4
  -4  -3 -12 9637.57 620.941   1
  -4  -3 -12 9501.98 607.041   3
  -4   3 -12 9999.60 553.303   2
   4   3  13 8018.20 395.102   4
  -4  -3 -13 8748.32 605.195   1
  -4  -3 -13 8598.79 588.690   3
  -4   3 -13 8903.19 525.317   2
   4   3  14 1978.33 210.448   4
   4  -3  14 3091.69 429.444   1
  -4   3 -14 3023.42 322.525   2
   4  -3  15 3005.29 424.772   1
  -4   3 -15 3662.17 340.365   2
   4   3  16 265.408 105.702   4
   4  -3  16 650.486 286.551   1
  -4  -3 -16 251.340 187.987   2
   4   3  17 852.042 150.275   4
   4  -3  17 1597.80 338.189   1
  -4  -3 -17 908.819 287.266   2
  -4   3 -17 1856.64 261.582   2
  -4   3 -18 595.677 184.596   2
  -4  -3 -18 49.2454 130.827   2
   4  -3  18 225.210 236.907   1
  -4   3 -19 399.278 160.239   2
   4  -3  19 236.909 222.963   1
  -4  -3 -19-64.7443 177.182   2
  -4   3 -20 593.125 173.036   2
   4  -3  20-2.19804 213.404   1
  -4  -3 -20 133.203 154.511   2
  -4  -3 -21 5267.17 653.485   2
   4  -3  21 5449.32 591.912   1
   4  -3  22 1483.10 373.277   1
  -4  -3 -22 1059.05 311.342   2
   4  -3  23-128.371 265.567   1
  -4  -3 -23 61.7330 151.664   2
  -4  -3 -24 1165.91 342.102   2
   4  -3  24 1077.68 344.961   1
  -4  -3 -25 1277.85 372.070   2
   4  -3  25 632.855 301.034   1
   4  -3  26-225.267 310.676   1
  -4  -3 -26 245.385 204.590   2
   4  -3  27 302.645 189.914   3
  -4  -3 -27 21.2960 155.467   2
  -4  -3 -29 7.47313 206.733   2
  -4  -3 -30 310.502 260.881   2
   4  -4 -30-190.535 256.700   2
   4  -4 -29 362.166 240.007   2
   4  -4 -28-236.611 284.535   2
   4  -4 -27-294.083 310.193   2
  -4  -4  26 811.005 379.162   1
   4  -4 -26-361.943 326.267   2
   4  -4 -25-207.525 291.670   2
  -4  -4  25 1340.90 431.926   1
  -4  -4  24 708.572 366.750   1
   4  -4 -24-443.790 341.912   2
   4  -4 -23-482.816 341.311   2
   4  -4 -22-160.922 337.855   2
   4  -4 -21 2244.00 461.745   2
   4  -4 -20 27.6273 321.816   2
   4  -4 -19-655.021 416.759   2
   4  -4 -18 81.6288 263.039   2
   4  -4 -17 9696.92 851.553   2
   4  -4 -16-591.493 363.931   2
   4  -4 -15 1795.95 342.781   2
   4  -4 -15 2736.76 351.091   1
  -4   4  14 424.077 56.5995   4
  -4   4  14 385.463 58.2082   4
   4  -4 -14 271.274 247.151   2
  -4   4  13 2077.17 152.360   4
  -4   4  13 1772.59 144.940   4
   4  -4 -13 2297.54 308.717   1
   4  -4 -13 1664.39 370.373   2
  -4   4  12 1835.58 168.985   4
   4  -4 -12 1756.02 256.000   1
   4  -4 -12 1753.71 339.443   2
   4  -4 -11 1398.29 329.324   2
   4  -4 -11 1508.28 237.825   1
   4  -4 -10 19.4075 136.568   1
   4  -4 -10 209.653 244.103   2
  -4  -4  10 601.253 211.192   2
  -4  -4   9 14260.9 673.964   2
   4  -4  -9 13415.3 888.815   2
  -4   4   9 13209.0 852.069   2
  -4  -4   8-74.6919 171.916   2
   4  -4  -8-34.8009 194.138   2
  -4   4   8 11.8190 128.223   2
  -4  -4   7 37.7736 170.120   2
   4  -4  -7 23.1786 194.495   2
  -4   4   7 52.9855 140.926   2
   4  -4  -6-270.429 255.623   2
  -4   4   6-96.0520 145.886   2
   4  -4  -5 8196.63 685.861   2
  -4   4   5 7909.51 644.116   2
   4  -4  -4 2853.28 450.496   2
  -4   4   4 2723.25 383.266   2
  -4   4   3 2383.53 353.951   2
   4  -4  -3 2559.61 433.147   2
   4  -4  -2 1523.07 353.755   2
  -4   4   1 951.427 343.779   2
  -4  -4   1 4053.49 506.011   2
  -4   4   0 281.562 167.839   2
   4  -4   0 984.466 301.874   2
   4   4   1 260.642 141.525   4
  -4  -4  -1 102.009 217.218   2
  -4   4  -1 168.065 118.967   2
   4   4   2 1306.77 231.303   4
  -4   4  -2 1235.43 253.922   2
  -4  -4  -2 1378.50 329.311   2
   4   4   3 4344.30 390.824   4
  -4  -4  -3 4077.88 505.393   2
  -4   4  -3 4492.19 454.955   2
   4   4   4 77.8017 123.094   4
  -4   4  -4 162.955 163.158   2
  -4  -4  -4 63.1087 237.350   2
   4   4   5 349.983 143.458   4
  -4   4  -5 380.330 148.088   2
  -4  -4  -5 70.5514 220.435   2
   4   4   6 3623.96 344.917   4
  -4   4  -6 3630.58 392.222   2
  -4  -4  -6 3629.76 482.558   2
   4   4   7 5590.53 430.057   4
  -4   4  -7 5695.01 491.242   2
  -4  -4  -7 5419.93 594.348   2
   4   4   8 3638.24 341.025   4
  -4   4  -8 4100.13 414.709   2
  -4  -4  -8 3550.99 498.940   2
   4   4   9 4522.36 369.867   4
  -4  -4  -9 4769.41 557.225   2
  -4   4  -9 4455.74 423.489   2
   4   4  10 52.5048 115.917   4
  -4  -4 -10 59.6336 168.481   2
  -4   4 -10-192.502 148.575   2
   4   4  11 1125.92 192.547   4
  -4   4 -11 571.450 179.593   2
  -4  -4 -11 1209.01 317.726   2
   4   4  12 3986.91 321.700   4
  -4   4 -12 3291.71 353.739   2
  -4  -4 -12 4309.67 562.751   2
   4   4  13 761.187 171.342   4
  -4   4 -13 309.145 129.337   2
  -4  -4 -13 753.093 296.785   2
   4   4  14 941.086 172.328   4
  -4   4 -14 656.264 163.236   2
  -4  -4 -14 1176.53 343.361   2
   4   4  15 910.292 190.695   4
  -4   4 -15 253.267 136.829   2
  -4  -4 -15 763.606 342.166   2
   4   4  16 240.053 119.840   4
  -4   4 -16-121.988 155.391   2
  -4  -4 -16 353.076 243.137   2
   4   4  17 499.596 134.246   4
  -4   4 -17 185.224 117.990   2
  -4  -4 -17 378.948 245.828   2
   4   4  18 128.966 105.946   4
  -4   4 -18-272.533 161.763   2
  -4  -4 -18-42.6236 220.620   2
   4  -4  19 725.458 318.295   1
  -4  -4 -19 325.656 245.607   2
   4  -4  20 1683.40 406.721   1
  -4  -4 -20 1143.08 364.198   2
  -4  -4 -21 272.156 231.187   2
   4  -4  21 895.282 340.687   1
   4  -4  22 330.804 286.443   1
  -4  -4 -22 160.498 220.686   2
   4  -4  23 2083.19 427.157   1
   4  -4  24 1582.31 415.655   1
  -4  -4 -25 120.932 209.418   2
   4  -4  25 444.040 306.037   1
   4  -4  26-361.424 338.042   1
  -4  -4 -27 125.184 200.991   2
   4  -5 -26-569.339 351.538   2
   4  -5 -25-607.022 371.403   2
   4  -5 -24 54.5750 245.760   2
   4  -5 -23-84.8318 280.235   2
   4  -5 -22-521.454 381.924   2
   4  -5 -21-345.752 387.372   2
   4  -5 -20-267.511 332.079   2
   4  -5 -19 221.815 244.201   2
   4  -5 -18-234.651 286.620   2
   4  -5 -17-555.854 346.327   2
   4  -5 -16 380.428 277.982   2
  -4   5  15 1171.45 162.020   4
   4  -5 -15 795.413 339.173   2
  -4   5  14 297.902 96.6333   4
   4  -5 -14 64.1391 304.717   2
  -4   5  13 8.24195 93.2975   4
   4  -5 -13-270.706 287.193   2
  -4   5  12 81.8421 107.284   4
   4  -5 -12-53.1090 153.559   1
   4  -5 -12 40.6751 224.869   2
  -4   5  11 3938.85 324.158   4
   4  -5 -11 3594.03 546.293   2
   4  -5 -11 3176.99 373.941   1
   4  -5 -10-52.3303 213.776   2
   4  -5  -9-22.8221 198.640   2
  -4  -5   8 1202.31 294.634   2
   4  -5  -8 906.474 304.165   2
  -4  -5   7 1310.96 301.442   2
   4  -5  -7 1420.78 366.880   2
   4  -5  -6-71.7387 260.710   2
  -4  -5   6-456.928 303.167   2
   4  -5  -5 189.772 263.639   2
  -4  -5   5-7.49616 281.823   2
   4  -5  -4 1233.50 376.014   2
  -4  -5   4 652.447 218.264   2
   4  -5  -3 5116.91 589.266   2
  -4  -5   3 5224.28 526.758   2
  -4  -5   2 2147.97 391.001   2
   4  -5  -2 2126.18 442.588   2
   4  -5  -1 677.475 309.268   2
  -4  -5   1 121.242 210.067   2
   4   5   0 37.1856 129.913   4
  -4  -5   0 2.12958 209.385   2
   4   5   1 1574.81 289.434   4
  -4  -5  -1 1964.70 413.954   2
   4   5   2 2286.97 329.564   4
  -4  -5  -2 2375.26 443.289   2
  -4   5  -2 2259.92 371.213   2
   4   5   3 1732.21 290.606   4
  -4   5  -3 1707.22 322.407   2
  -4  -5  -3 1852.76 396.286   2
   4   5   4-79.0731 151.351   4
  -4   5  -4 19.8941 132.525   2
  -4  -5  -4-30.1755 237.696   2
   4   5   5 1876.50 301.022   4
   4   5   6 1286.27 264.499   4
  -4   5  -6 1052.16 288.047   2
  -4   5  -7 2539.42 443.866   2
  -4  -5  -7 2780.98 488.569   2
  -4   5  -8 2113.24 371.544   2
  -4  -5  -8 1272.15 434.958   2
   4   5   9 280.008 190.113   4
  -4  -5  -9 267.987 291.051   2
   4   5  10 824.872 210.651   4
   4   5  11 246.235 150.265   4
   4   5  12 55.6746 136.556   4
   4   5  13 119.036 139.464   4
   4   5  14 1261.84 222.359   4
   4   5  15 3555.34 318.459   4
  -4  -5 -15 2488.81 529.794   2
   4   5  16 542.808 150.144   4
  -4  -5 -16 157.948 266.237   2
  -4  -5 -17 0.25666 191.934   2
   4  -5  18 3138.04 524.654   1
   4  -5  19 804.159 355.057   1
   4  -5  20 589.729 334.039   1
  -4  -5 -20-68.9595 239.457   2
   4  -5  21 679.832 342.682   1
  -4  -5 -21 178.437 278.106   2
   4  -5  22 583.853 330.763   1
  -4  -5 -22 597.207 311.020   2
  -4  -5 -23 93.9785 216.220   2
   4  -5  23 284.774 326.453   1
   4  -5  24 414.821 308.055   1
   4  -6 -20-224.906 344.805   2
   4  -6 -19-220.693 336.814   2
   4  -6 -18-175.061 309.693   2
   4  -6 -17-120.582 277.819   2
   4  -6 -16-100.062 297.891   2
   4  -6 -15 185.019 266.982   2
   4  -6 -14 423.714 306.755   2
   4  -6 -13 125.558 226.684   2
  -4   6  12-187.952 153.226   4
   4  -6 -12 21.8756 247.410   2
  -4   6  11 47.6282 129.047   4
   4  -6 -11 76.6456 208.750   2
  -4   6  10 1025.57 275.946   4
   4  -6 -10 949.550 387.278   2
  -4  -6   9 2428.22 429.111   2
   4  -6  -9 1599.34 424.680   2
   4  -6  -8 392.342 272.367   2
  -4  -6   8 859.081 320.450   2
   4  -6  -7 514.297 296.139   2
  -4  -6   7 727.430 302.520   2
  -4  -6   6 256.641 270.391   2
   4  -6  -6 263.794 278.242   2
   4  -6  -5 282.964 268.808   2
  -4  -6   5-140.458 290.519   2
  -4  -6   4-114.326 319.887   2
   4  -6  -4 483.852 308.936   2
   4  -6  -3 773.266 363.294   2
  -4  -6   3-144.338 330.856   2
   4  -6  -2 1075.03 386.660   2
  -4  -6   2-30.0124 346.601   2
   4   6  -1 795.538 254.251   4
  -4  -6   1 56.0421 298.219   2
   4   6   0 805.973 259.625   4
  -4  -6   0 79.1007 307.296   2
   4   6   1 873.389 259.104   4
  -4  -6  -1 1096.90 386.471   2
   4   6   2 732.594 259.573   4
  -4  -6  -2 1255.74 426.705   2
   4   6   3-54.2390 164.441   4
  -4  -6  -3 368.729 315.252   2
   4   6   4 63.1281 172.655   4
  -4  -6  -4 58.0659 217.522   2
   4   6   5 347.630 207.219   4
  -4  -6  -5 688.768 299.350   2
   4   6   6-104.311 164.059   4
  -4  -6  -6 68.6695 188.143   2
   4   6   7 53.1031 172.259   4
  -4  -6  -7 265.753 233.681   2
   4   6   8 2107.28 355.559   4
  -4  -6  -8 2371.51 501.322   2
   4   6   9 357.772 204.437   4
  -4  -6  -9 276.775 238.173   2
   4   6  10 677.819 227.920   4
  -4  -6 -10 1044.77 365.470   2
   4   6  11 1025.11 259.320   4
  -4  -6 -11 1033.10 359.866   2
   4   6  12 344.304 199.094   4
  -4  -6 -12 292.020 276.853   2
   4   6  13 219.313 170.147   4
  -4  -6 -13 158.867 242.904   2
  -4  -6 -14 805.956 376.999   2
  -4  -6 -15 273.548 324.024   2
  -4  -6 -16 1208.21 424.455   2
  -4  -6 -17 2153.70 528.368   2
  -4  -6 -18 285.742 275.976   2
   4  -6  19 1316.22 445.562   1
   4  -6  20 1112.12 423.385   1
   4  -6  21 763.976 388.315   1
   4  -7 -12 3.13242 250.111   2
   4  -7 -11 360.899 307.000   2
   4  -7 -10 492.522 374.842   2
  -4   7   9 397.613 200.922   4
   4  -7  -9 791.424 384.068   2
  -4  -7   8 1123.28 385.521   2
   4  -7  -8 456.579 358.185   2
  -4  -7   7 528.563 317.501   2
   4  -7  -7 932.268 412.678   2
  -4  -7   6 319.547 304.676   2
   4  -7  -6 996.856 443.464   2
  -4  -7   5-45.5804 213.226   2
   4  -7  -5 925.949 426.915   2
   4   7  -4 218.655 198.269   4
  -4  -7   4 196.148 241.560   2
   4   7  -3 109.862 166.941   4
  -4  -7   3 64.1396 202.596   2
   4   7  -2 119.177 177.152   4
  -4  -7   2-195.918 250.519   2
   4   7  -1-63.9207 178.474   4
  -4  -7   1-304.425 284.864   2
   4   7   0 148.341 178.970   4
  -4  -7   0-20.4028 269.165   2
   4   7   1 223.442 200.465   4
  -4  -7  -1-257.939 282.600   2
   4   7   2 207.041 244.927   4
  -4  -7  -2-316.289 331.191   2
   4   7   3 177.335 202.872   4
  -4  -7  -3-228.328 302.473   2
   4   7   4 167.332 196.604   4
  -4  -7  -4-476.179 358.652   2
   4   7   5-9.25182 175.781   4
  -4  -7  -5-367.438 300.163   2
   4   7   6 409.248 255.119   4
  -4  -7  -6 92.8978 231.293   2
   4   7   7 2078.30 392.422   4
  -4  -7  -7 1201.30 402.839   2
   4   7   8 389.401 253.868   4
  -4  -7  -8-377.838 257.469   2
   4   7   9-58.5054 182.560   4
  -4  -7  -9-68.1063 246.208   2
  -4  -7 -10 283.669 323.787   2
  -4  -7 -11 684.284 354.425   2
  -4  -8   6 752.529 325.821   2
  -4  -8   5 624.011 317.789   2
  -4  -8   4 453.032 301.660   2
   4   8  -3 328.690 224.781   4
  -4  -8   3 548.103 320.509   2
   4   8  -2 82.4570 191.739   4
  -4  -8   2 39.3805 259.863   2
   4   8  -1-26.5039 215.806   4
  -4  -8   1-57.8882 212.111   2
   4   8   0 350.319 294.741   4
  -4  -8   0 68.0956 246.166   2
   4   8   1 754.023 304.551   4
  -4  -8  -1 90.5975 262.157   2
   4   8   2 15.4775 223.706   4
  -4  -8  -2 72.1807 244.831   2
   4   8   3-121.418 199.029   4
   4   8   4 22.2726 230.121   4
   4   8   5 92.0742 206.959   4
  -5   0  31 185.360 230.337   1
  -5   0  31 59.9663 142.632   3
  -5   0  30 12.5066 137.636   3
  -5   0  30 329.551 258.420   1
  -5   0  29 1237.69 346.658   1
  -5   0  29 779.354 247.060   3
  -5   0  28 400.513 265.174   1
  -5   0  28 28.7220 121.211   3
   5   0 -27-65.5765 95.6772   4
  -5   0  27 279.638 230.548   1
  -5   0  27-11.8147 120.502   3
   5   0 -26-45.4256 98.1775   4
  -5   0  26-0.76360 112.086   3
  -5   0  26 248.983 252.855   1
   5   0 -25 111.675 76.4102   4
   5   0 -25-8.82160 91.8315   4
   5   0 -25 521.535 160.045   2
  -5   0  25 594.858 295.576   1
  -5   0  25 50.6077 123.426   3
   5   0 -24 324.780 137.216   2
  -5   0  24 550.977 289.017   1
  -5   0  24-60.1793 134.265   3
   5   0 -23 703.616 175.067   2
  -5   0  23 218.696 129.712   3
  -5   0  23 177.355 239.973   1
   5   0 -22 236.254 140.950   2
  -5   0  22-38.9592 114.458   3
   5   0 -21 361.814 152.131   2
  -5   0  21 13.6885 100.956   3
   5   0 -20 396.998 146.214   2
  -5   0  20-5.74168 92.7695   3
   5   0 -19 440.835 148.407   2
  -5   0  19 286.032 123.768   3
  -5   0  18 8.30839 85.0351   3
   5   0 -18 143.969 121.017   2
  -5   0  17 1336.69 221.296   3
   5   0 -17 1384.89 192.767   2
  -5   0  17 1040.27 291.827   1
   5   0 -16 61.0811 95.5580   2
  -5   0  16-6.85717 87.9292   3
  -5   0  16 41.0998 200.885   1
  -5   0  15 2370.87 256.037   3
   5   0 -15 2357.38 210.514   2
   5   0 -14 247.856 104.230   2
  -5   0  14 22.5098 77.0079   3
   5   0 -13 297.544 81.6202   4
  -5   0  13 526.902 126.668   3
   5   0 -12-34.0392 58.5240   4
  -5   0  12-37.1087 118.937   1
  -5   0  12 76.0543 93.4814   3
   5   0 -11 13127.4 407.069   4
  -5   0  11 12968.7 475.722   3
  -5   0  11 13856.2 581.850   1
  -5   0  11 12368.9 421.676   2
   5   0 -10-12.9036 60.0465   4
  -5   0  10-33.8432 83.3991   2
  -5   0  10 27.1697 67.5841   3
   5   0  -9 2331.47 173.418   4
  -5   0   9 2858.66 204.969   3
  -5   0   9 3086.59 213.010   2
   5   0  -8-11.8760 58.2026   4
  -5   0   8-90.4782 109.704   2
  -5   0   8 22.3580 58.2500   3
  -5   0   7 12531.0 342.117   3
   5   0  -7 12743.3 371.407   4
  -5   0   7 12351.8 387.404   2
  -5   0   6-1.96159 56.9201   4
   5   0  -6 31.9335 59.3516   4
  -5   0   6 0.89218 40.8687   3
  -5   0   5 1199.66 129.772   4
   5   0  -5 1370.39 142.239   4
  -5   0   5 1301.48 94.5095   3
   5   0  -4-3.85149 53.9704   4
   5   0  -3 3635.99 208.701   4
   5   0  -2 63.9002 64.0607   4
   5   0  -1 987.119 114.423   4
   5   0   0 104.728 86.7809   4
   5   0   1 11803.5 373.701   4
   5   0   2 26.0179 68.6231   4
   5   0   3 13903.0 419.254   4
  -5   0  -3 13143.1 361.590   1
   5   0   4 192.473 98.1401   3
   5   0   4 27.7196 68.1598   4
  -5   0  -4 106.158 82.2047   1
   5   0   5 2120.00 191.637   4
   5   0   5 2897.02 215.882   3
  -5   0  -5 2093.71 195.325   1
   5   0   6 7.72984 70.0477   4
   5   0   6 197.060 103.375   3
  -5   0  -6 61.8813 92.4150   1
  -5   0  -7 12678.0 456.503   4
   5   0   7 12100.7 472.541   3
   5   0   7 11161.5 436.723   4
  -5   0  -7 12110.0 478.249   1
  -5   0  -8 20.8522 72.4896   4
   5   0   8 64.2081 85.3026   3
   5   0   8-32.5565 82.1888   4
  -5   0  -8-130.224 136.634   1
  -5   0  -9 1845.70 193.342   4
   5   0   9 2175.69 237.229   3
  -5   0  -9 1345.34 196.650   1
  -5   0 -10 16.5537 76.2280   4
   5   0  10 143.641 114.889   3
  -5   0 -10-25.4409 120.362   1
   5   0  11 1664.48 216.587   3
  -5   0 -11 1699.80 197.045   4
  -5   0 -11 1638.38 228.427   1
  -5   0 -12 16.1154 79.1172   4
   5   0  12 83.2015 110.351   3
  -5   0 -12 65.4120 139.344   1
  -5   0 -13 460.842 121.072   4
   5   0  13 455.657 154.434   3
  -5   0 -13 425.100 185.031   1
  -5   0 -14-15.9205 72.8439   4
  -5   0 -14 299.258 209.771   1
   5   0  14-61.8578 142.658   1
   5   0  14 103.070 110.084   3
   5   0  15 7249.13 504.994   3
  -5   0 -15 7870.21 459.994   4
   5   0  15 7372.26 520.040   1
  -5   0 -15 7753.76 546.868   1
  -5   0 -16 155.642 120.986   4
  -5   0 -16 308.670 235.751   1
   5   0  16 12.5528 168.875   1
   5   0  16 282.525 158.417   3
   5   0  17 1385.53 253.029   3
  -5   0 -17 1436.24 219.079   4
   5   0  17 1343.04 267.500   1
  -5   0 -17 1883.35 345.736   1
  -5   0 -18 54.4972 95.0179   4
   5   0  18 48.5110 162.972   1
   5   0  18 128.305 141.105   3
  -5   0 -19 559.323 154.725   4
   5   0  19 577.596 179.214   3
   5   0  19 440.333 213.444   1
  -5   0 -20-1.25653 94.0513   4
   5   0  20-202.243 188.310   1
   5   0  20-0.57394 106.396   3
  -5   0 -21 1943.72 275.875   4
   5   0  21 1756.20 312.916   3
   5   0  21 1590.66 298.599   1
  -5   0 -22 16.2418 111.822   4
   5   0  22-82.2755 187.803   1
   5   0  22 94.8933 141.619   3
  -5   0 -23 257.012 130.261   4
   5   0  23-42.7071 226.902   1
   5   0  23 146.512 158.496   3
  -5   0 -24 26.1426 110.951   4
   5   0  24-211.943 228.853   1
   5   0  24 7.34022 131.299   3
   5   0  25 822.661 268.680   1
   5   0  25 804.654 247.023   3
   5   0  26-335.485 277.693   1
   5   0  26-39.5964 128.553   3
   5   0  27-80.7589 236.396   1
   5   0  27 152.687 149.443   3
   5   0  28-61.2635 256.169   1
   5   0  28-18.5195 138.447   3
   5   0  29 798.853 282.879   1
   5   0  29 920.842 287.971   3
  -5  -1  32 216.390 156.898   3
  -5   1  31-264.312 273.870   1
  -5  -1  31-37.3590 117.179   3
  -5  -1  30 19.1898 138.573   3
  -5  -1  30 254.583 250.706   1
  -5   1  30-273.733 237.766   1
  -5  -1  29-104.859 232.333   1
  -5   1  29-17.0688 192.404   1
  -5  -1  29 202.619 146.099   3
   5  -1 -28 244.723 182.590   2
  -5  -1  28 18.2389 109.874   3
  -5   1  28 6.97492 184.414   1
  -5  -1  27 168.316 148.837   3
   5  -1 -27 232.380 160.857   2
  -5   1  27 37.6007 176.739   1
  -5  -1  27-357.974 324.208   1
  -5   1  26 797.448 276.790   1
  -5  -1  26 403.880 229.960   1
  -5  -1  26 903.567 232.488   3
   5  -1 -26 808.385 235.000   2
   5  -1 -25-55.5837 137.513   2
  -5  -1  25-297.966 289.981   1
  -5   1  25-62.6980 205.298   1
  -5  -1  25-31.8453 99.8488   3
   5  -1 -24 777.239 77.7019   4
  -5  -1  24 1613.62 282.039   3
   5  -1 -24 685.326 70.1000   4
  -5   1  24 1757.38 374.042   1
  -5  -1  24 2151.51 411.594   1
   5  -1 -24 1654.57 292.157   2
   5  -1 -23-23.2520 44.1298   4
   5  -1 -23 2.98770 45.9298   4
   5  -1 -23-76.7312 165.302   2
  -5  -1  23 168.140 263.495   1
  -5  -1  23 260.143 151.326   3
  -5   1  23 158.366 231.597   1
   5  -1 -22 85.6966 54.5935   4
   5  -1 -22 93.1610 42.3450   4
   5  -1 -22 29.8000 148.195   2
  -5  -1  22 195.189 255.855   1
  -5  -1  22 388.654 167.167   3
  -5   1  22 213.855 223.735   1
   5  -1 -21 697.975 84.0388   4
   5  -1 -21 947.172 87.8804   4
  -5  -1  21 1929.77 273.486   3
  -5  -1  21 1538.31 342.841   1
  -5   1  21 1844.96 360.894   1
   5  -1 -21 1488.24 275.668   2
   5  -1 -20 368.029 60.2105   4
  -5  -1  20 737.021 185.260   3
   5  -1 -20 339.500 55.7846   4
   5  -1 -20 255.486 134.881   2
  -5   1  20 867.913 278.604   1
  -5  -1  20 544.889 284.257   1
   5  -1 -19 830.051 78.6585   4
  -5  -1  19 1513.23 238.272   3
   5  -1 -19 886.373 84.4275   4
  -5   1  19 1550.48 318.615   1
  -5  -1  19 2134.12 393.729   1
   5  -1 -19 1021.42 200.757   2
  -5  -1  18 4984.75 384.328   3
   5  -1 -18 3983.23 170.044   4
   5  -1 -18 3453.19 150.786   4
   5  -1 -18 4570.75 406.325   2
  -5  -1  18 5604.21 529.813   1
  -5   1  18 5330.39 491.123   1
  -5  -1  17 958.740 184.741   3
   5  -1 -17 455.234 63.2543   4
  -5   1  17 943.812 276.077   1
   5  -1 -17 377.621 132.717   2
  -5  -1  17 1157.47 331.231   1
   5  -1 -16-6.03910 37.3487   4
   5  -1 -16 145.847 144.842   3
  -5  -1  16 394.702 149.746   3
  -5   1  16 236.825 206.586   1
   5  -1 -16-109.601 134.829   2
  -5  -1  16 640.179 280.936   1
   5  -1 -15 1862.33 106.369   4
   5  -1 -15 2171.48 265.888   2
   5  -1 -14 2166.53 115.848   4
   5  -1 -14 3081.00 305.390   2
   5  -1 -13 1290.13 85.0120   4
   5  -1 -13 1094.84 183.665   2
  -5   1  13 35.1200 105.382   1
   5  -1 -13 4.45608 80.5276   3
   5  -1 -12 25.8028 39.6049   4
  -5   1  12 118.109 140.578   1
   5  -1 -12-102.481 118.282   2
   5  -1 -12 73.9722 102.100   3
  -5   1  12 45.7902 89.0508   2
   5  -1 -11 7028.52 190.512   4
   5  -1 -11 7193.80 387.124   3
  -5   1  11 7754.23 419.930   1
   5  -1 -11 7060.40 435.225   2
  -5   1  11 7811.82 461.840   2
   5  -1 -11 6581.13 398.724   1
   5  -1 -10 3002.25 127.033   4
   5  -1 -10 3123.97 239.188   3
  -5   1  10 3419.16 269.833   1
   5  -1 -10 2470.37 244.757   2
   5  -1 -10 2963.58 258.051   1
   5  -1  -9 1641.53 102.714   4
  -5   1   9 1831.26 199.541   1
  -5   1   9 1631.67 215.228   2
   5  -1  -9 1590.53 182.510   3
   5  -1  -9 1604.37 205.328   2
   5  -1  -9 1482.30 186.851   1
   5  -1  -8 2390.36 125.562   4
  -5   1   8 2102.70 120.186   4
  -5   1   8 2431.98 209.362   1
  -5   1   8 2269.33 236.706   2
   5  -1  -8 2439.45 244.006   2
   5  -1  -8 2048.50 192.069   1
   5  -1  -8 2246.61 195.461   3
   5   1  -7 1453.93 168.313   4
  -5   1   7 1405.39 120.426   4
   5  -1  -7 1517.67 108.574   4
  -5   1   7 1455.32 157.021   1
  -5   1   7 1369.89 174.355   2
   5  -1  -7 1651.95 168.193   1
   5  -1  -7 1838.88 212.889   2
   5   1  -6 4139.62 265.504   4
   5  -1  -6 3950.29 173.122   4
  -5   1   6 4286.48 183.030   4
  -5   1   6 3756.68 288.746   2
   5  -1  -6 4430.52 223.258   1
  -5   1   6 3890.82 201.956   1
   5   1  -5 5686.60 301.203   4
  -5   1   5 5933.96 224.054   4
   5  -1  -5 5735.22 221.956   4
  -5   1   5 5375.60 195.103   1
   5  -1  -5 6100.27 227.252   1
  -5   1   5 5787.49 351.775   2
   5  -1  -4 855.458 105.309   4
   5   1  -4 718.371 124.995   4
  -5   1   4 776.960 99.7012   4
   5  -1  -4 1200.70 104.962   1
  -5   1   4 1283.52 202.541   2
  -5   1   3 7744.97 269.684   4
   5  -1  -3 8518.04 300.298   4
   5   1  -3 7348.89 340.892   4
  -5   1   3 9310.08 429.994   2
   5  -1  -2 2581.17 186.601   4
   5   1  -2 2368.11 198.049   4
   5   1  -1 3824.39 254.112   4
   5  -1  -1 4139.76 237.584   4
   5   1   0 8759.58 364.988   4
   5  -1   0 8490.15 342.844   4
   5   1   1 13675.0 451.860   4
   5  -1   1 14045.5 271.799   1
   5   1   2 2527.60 204.188   4
   5  -1   2 2357.05 140.795   1
   5   1   3 2943.46 217.972   4
  -5  -1  -3 2988.55 198.379   3
   5  -1   3 2922.25 177.607   1
  -5  -1  -4 342.706 94.7956   4
   5   1   4 371.860 95.9540   4
   5  -1   4 193.358 86.4846   1
  -5  -1  -4 356.032 91.7037   3
   5   1   5 1447.56 158.224   4
  -5  -1  -5 1453.81 162.960   4
   5  -1   5 1215.12 149.395   1
  -5  -1  -6 5953.14 313.908   4
   5   1   6 5891.29 302.674   4
  -5  -1  -6 5610.44 333.437   1
   5  -1   6 6115.30 324.573   1
  -5  -1  -7 4003.22 261.497   4
   5   1   7 3953.25 253.038   4
   5  -1   7 3930.82 278.533   1
  -5  -1  -7 4014.18 292.784   1
  -5  -1  -8 528.080 113.122   4
   5   1   8 559.602 117.008   4
   5  -1   8 237.743 116.278   1
  -5  -1  -8 429.623 123.472   1
   5   1   8 501.064 140.295   3
  -5  -1  -9 26261.1 678.768   4
  -5   1  -9 25914.7 790.382   4
   5   1   9 24361.2 628.813   4
   5   1   9 25509.4 797.359   3
   5  -1   9 26693.0 807.794   1
  -5  -1  -9 26579.5 790.865   1
  -5   1 -10 288.295 124.992   4
   5   1  10 203.402 87.9960   4
  -5  -1 -10 306.226 107.497   4
   5   1  10 256.190 121.624   3
  -5  -1 -10 343.240 141.276   1
   5  -1  10-107.377 181.924   1
   5   1  11 280.363 104.043   4
  -5   1 -11 281.519 122.191   4
  -5  -1 -11 267.287 102.227   4
  -5  -1 -11 490.046 174.058   1
   5  -1  11-52.7169 168.328   1
   5   1  11 262.491 124.100   3
  -5  -1 -12 2349.65 232.064   4
  -5   1 -12 2412.01 277.247   4
   5   1  12 2078.85 216.481   4
  -5  -1 -12 2222.97 297.670   1
   5  -1  12 1995.98 261.182   1
   5   1  12 1988.87 262.530   3
  -5  -1 -13 2828.81 255.234   4
  -5   1 -13 2887.10 304.401   4
   5   1  13 2427.46 234.479   4
   5  -1  13 2499.32 289.412   1
  -5  -1 -13 2477.89 297.534   1
   5   1  13 2403.64 303.029   3
  -5  -1 -14 357.815 118.750   4
  -5   1 -14 376.581 132.472   4
   5  -1  14 73.2489 164.224   1
  -5  -1 -14 155.487 160.568   1
   5   1  14 434.790 150.586   3
  -5  -1 -15 1154.68 179.842   4
  -5   1 -15 1201.61 213.591   4
   5  -1  15 1225.97 257.606   1
   5   1  15 1124.39 223.423   3
  -5  -1 -15 899.306 213.612   1
  -5  -1 -16 3174.54 291.517   4
  -5   1 -16 3534.42 366.383   4
   5  -1  16 3508.59 418.073   1
  -5  -1 -16 3390.60 398.977   1
   5   1  16 2898.57 350.522   3
  -5   1 -17 1277.23 235.902   4
  -5  -1 -17 1094.82 186.238   4
   5  -1  17 1397.89 257.214   3
   5  -1  17 1624.40 324.336   1
   5   1  17 1059.24 233.544   3
  -5   1 -18 77.7265 122.078   4
   5  -1  18 518.791 209.562   3
  -5  -1 -18 250.808 123.254   4
   5  -1  18 525.387 256.009   1
   5   1  18 159.154 142.589   3
  -5  -1 -19 10814.7 564.872   4
   5  -1  19 10710.0 659.162   3
  -5   1 -19 11844.3 679.510   4
   5  -1  19 12093.5 769.822   1
   5   1  19 11583.2 766.162   3
  -5   1 -20 183.216 148.931   4
  -5  -1 -20 253.187 133.006   4
   5  -1  20 382.426 201.398   3
   5   1  20 212.874 174.620   3
   5  -1  20 482.489 265.602   1
  -5  -1 -21 931.985 190.379   4
  -5   1 -21 762.363 209.036   4
   5  -1  21 1078.96 248.150   3
   5  -1  21 1176.54 307.887   1
   5   1  21 1003.00 247.968   3
  -5  -1 -22 4708.29 401.984   4
   5  -1  22 5135.48 501.457   3
   5   1  22 5262.61 567.447   3
   5  -1  22 5515.16 575.477   1
  -5  -1 -23 118.455 114.740   4
   5  -1  23-55.7624 190.530   1
   5  -1  23 125.143 157.353   3
   5   1  23 5.31247 146.497   3
   5  -1  24 199.347 173.086   3
   5  -1  24 207.367 235.283   1
   5   1  24 7.51711 154.304   3
   5  -1  25 1332.66 305.876   3
   5   1  25 1351.06 326.208   3
   5  -1  25 1473.24 362.371   1
   5  -1  26 370.088 195.560   3
   5  -1  26 427.946 255.975   1
   5  -1  27 1738.47 347.099   3
   5  -1  27 1417.83 368.252   1
   5  -1  28 43.0370 217.060   1
  -5  -1 -28 134.704 188.543   2
   5  -1  28 153.125 166.392   3
   5  -1  29 52.9405 208.347   1
  -5  -1 -29 140.962 178.768   2
   5  -1  29 142.725 166.224   3
  -5  -2  32 156.750 144.640   3
  -5  -2  31 95.5299 139.919   3
  -5  -2  30-434.183 351.891   1
  -5  -2  30-13.7310 109.812   3
   5  -2 -29 198.505 194.815   2
  -5  -2  29 130.531 142.097   3
  -5  -2  29-187.996 287.867   1
  -5  -2  28-72.1966 267.822   1
   5  -2 -28-78.7413 196.591   2
  -5  -2  28 138.920 137.770   3
   5  -2 -27 444.507 206.487   2
  -5  -2  27 704.030 301.392   1
  -5  -2  27 655.656 209.761   3
  -5  -2  26 199.607 142.390   3
   5  -2 -26-40.4833 197.792   2
  -5  -2  26 283.470 263.883   1
  -5  -2  25 1276.23 255.661   3
   5  -2 -25 963.914 268.326   2
  -5  -2  25 1538.87 365.252   1
  -5  -2  24 483.152 185.567   3
   5  -2 -24 56.1978 186.572   2
  -5  -2  24 543.502 309.117   1
  -5  -2  23 675.030 196.189   3
  -5  -2  23 975.188 319.978   1
   5  -2 -22 329.108 160.038   2
  -5  -2  22 1384.59 367.929   1
   5  -2 -21-241.141 235.691   2
  -5  -2  21 859.351 319.650   1
   5  -2 -20 85.1641 172.130   2
  -5  -2  20 835.229 323.701   1
   5  -2 -19-274.875 241.773   2
   5  -2 -19 724.343 266.051   1
   5  -2 -18 314.909 173.209   3
   5  -2 -18-59.2357 197.042   2
   5  -2 -17 4504.85 412.982   3
   5  -2 -17 3722.74 413.218   2
   5  -2 -17 4482.57 426.230   1
   5  -2 -16 703.919 210.257   3
   5  -2 -16 1060.56 254.435   1
   5  -2 -16 626.174 176.975   2
   5  -2 -15 72.4416 118.756   3
   5  -2 -15-93.1422 185.348   2
   5  -2 -15 300.237 183.773   1
   5  -2 -14 1850.94 253.738   3
   5  -2 -14 1502.83 256.457   2
   5  -2 -14 1794.95 246.891   1
   5  -2 -13 5305.08 383.788   1
   5  -2 -13 5213.52 456.760   2
   5  -2 -12 5148.55 439.796   2
   5  -2 -12 5475.02 367.454   1
  -5   2  12 5203.95 443.536   2
  -5   2  11 1370.21 245.718   2
   5  -2 -11 1035.08 182.091   1
   5  -2 -11 1054.43 211.885   2
   5  -2 -10 805.899 189.286   2
   5  -2 -10 804.253 152.684   1
  -5   2  10 1138.63 227.187   2
  -5  -2  10 1059.52 88.9427   2
  -5   2   9 14129.8 289.098   4
   5  -2  -9 14685.8 707.270   2
  -5  -2   9 15227.3 361.084   2
   5  -2  -9 14954.2 511.897   1
  -5   2   8 17700.4 352.656   4
  -5  -2   8 17704.8 438.516   2
  -5   2   8 19078.9 795.733   2
   5  -2  -8 17396.6 508.791   1
  -5   2   7 1846.81 137.930   4
  -5   2   7 2448.65 284.313   2
   5  -2  -7 2102.29 181.837   1
  -5   2   6 343.834 81.1336   4
   5  -2  -6 183.503 64.9890   1
  -5   2   6 444.106 146.358   2
  -5   2   5 1395.17 152.486   4
  -5   2   5 1342.61 209.618   2
  -5   2   4 1467.31 161.331   4
   5   2  -4 1219.32 177.491   4
  -5   2   4 1107.96 182.595   2
   5   2  -3 322.740 113.012   4
  -5   2   3 748.202 162.774   2
   5   2  -2 132.565 88.3125   4
  -5   2   2 224.646 112.693   2
   5   2  -1 5905.89 348.573   4
  -5   2   1 7009.34 441.613   2
   5   2   0 1882.18 199.468   4
  -5   2   0 2016.27 253.409   2
   5   2   1 6474.33 359.690   4
  -5   2  -1 6973.99 426.103   2
   5   2   2 961.733 158.111   4
  -5  -2  -2 972.280 143.498   4
  -5   2  -2 1581.69 240.931   2
  -5  -2  -3 1528.92 178.573   4
   5   2   3 1445.48 188.903   4
   5   2   4 899.931 150.888   4
  -5  -2  -4 888.995 141.096   4
   5   2   5 9279.77 417.789   4
  -5  -2  -5 9259.53 409.037   4
  -5  -2  -6 12760.5 476.746   4
   5   2   6 13064.2 494.670   4
  -5  -2  -7 17072.3 560.859   4
   5   2   7 17181.5 563.135   4
   5   2   8 4611.30 296.707   4
  -5  -2  -8 4571.69 298.871   4
   5  -2   8 5448.63 384.412   1
  -5  -2  -9 6741.35 365.383   4
   5   2   9 6797.08 360.012   4
  -5  -2  -9 7073.01 464.819   1
   5  -2   9 7666.55 455.605   1
   5   2  10 3624.57 268.425   4
  -5  -2 -10 3404.87 268.552   4
  -5  -2 -10 3463.26 344.957   1
   5  -2  10 3702.93 353.052   1
  -5  -2 -11 3387.49 266.223   4
   5   2  11 3045.94 247.617   4
   5  -2  11 3414.75 347.406   1
  -5  -2 -11 3406.44 348.856   1
   5   2  12 1055.90 160.786   4
  -5  -2 -12 996.570 157.651   4
  -5  -2 -12 1060.58 199.088   3
  -5  -2 -12 1057.80 214.005   1
   5  -2  12 1015.74 233.750   1
  -5  -2 -13 1147.42 216.267   3
   5   2  13 999.967 162.570   4
  -5  -2 -13 1100.80 167.369   4
  -5  -2 -13 1307.80 250.196   1
   5  -2  13 1385.93 253.235   1
  -5  -2 -14 4104.56 387.494   3
   5   2  14 3655.26 278.328   4
  -5  -2 -14 3903.31 295.286   4
  -5  -2 -14 4615.58 442.424   1
   5  -2  14 4069.16 404.102   1
   5   2  15 788.058 157.072   4
  -5   2 -15 946.858 230.132   4
  -5  -2 -15 787.953 155.239   4
  -5  -2 -15 1320.87 303.153   1
   5  -2  15 751.306 242.105   1
  -5  -2 -15 958.528 224.960   3
   5   2  16 2840.91 258.350   4
  -5  -2 -16 3111.91 273.014   4
  -5   2 -16 3007.41 371.827   4
   5  -2  16 3632.18 419.130   1
  -5  -2 -17 194.535 95.8962   4
  -5   2 -17 59.2804 127.571   4
   5  -2  17-142.105 227.357   1
  -5  -2 -18 950.302 166.985   4
   5  -2  18 549.013 231.802   1
  -5  -2 -19 211.801 107.155   4
   5  -2  19-88.3583 250.922   1
  -5  -2 -20 2476.62 257.253   4
   5  -2  20 2320.50 388.431   1
  -5  -2 -21 89.5881 93.6124   4
   5  -2  21-544.912 335.253   1
   5  -2  22-216.273 241.057   1
   5  -2  23 1927.73 329.509   3
   5  -2  23 2763.13 433.541   1
   5  -2  24 556.810 209.726   3
  -5  -2 -24 651.973 238.099   2
   5  -2  24 843.542 339.177   1
   5  -2  25 449.150 196.832   3
   5  -2  25 816.434 333.706   1
  -5  -2 -25 503.026 234.231   2
   5  -2  26 265.053 182.991   3
  -5  -2 -26 157.843 166.731   2
   5  -2  26 661.103 301.856   1
   5  -2  27 173.941 246.935   1
   5  -2  27 29.8143 118.315   3
  -5  -2 -27-30.5215 172.856   2
   5  -2  28 423.615 270.394   1
   5  -2  28 156.891 156.729   3
  -5  -2 -28-16.3721 165.221   2
  -5  -2 -29 587.419 269.813   2
  -5  -2 -30 93.7441 195.400   2
  -5  -3  30 375.639 192.569   3
   5  -3 -30 307.883 260.008   2
  -5  -3  29 328.198 181.207   3
   5  -3 -29-352.479 289.665   2
  -5  -3  28 424.312 189.898   3
   5  -3 -28 208.388 203.628   2
  -5  -3  28 759.102 338.374   1
  -5  -3  27 1140.04 265.097   3
  -5  -3  27 1356.42 390.743   1
   5  -3 -27 737.517 291.619   2
   5  -3 -26-315.595 279.570   2
  -5  -3  26 496.473 340.644   1
  -5  -3  25 988.513 381.791   1
   5  -3 -25-163.017 243.900   2
  -5  -3  24 873.636 355.046   1
   5  -3 -24-86.3714 254.798   2
  -5  -3  23 3086.42 502.076   1
   5  -3 -23 1474.88 350.604   2
   5  -3 -22 204.081 185.389   2
  -5  -3  22 1281.55 388.149   1
   5  -3 -21-116.205 238.734   2
   5  -3 -20-102.980 216.540   2
   5  -3 -19 872.700 253.469   2
   5  -3 -18 543.570 198.334   2
   5  -3 -18 812.227 238.660   1
   5  -3 -17 521.907 211.107   1
   5  -3 -17 204.621 175.905   2
   5  -3 -16 701.582 227.270   2
   5  -3 -16 801.693 232.239   1
   5  -3 -16 787.476 236.711   3
   5  -3 -15 460.637 189.134   2
   5  -3 -15 520.145 183.750   1
   5  -3 -15 849.377 236.953   3
   5  -3 -14 346.826 150.498   1
   5  -3 -14 161.745 234.142   2
   5  -3 -14 428.692 228.649   3
   5  -3 -13 445.305 154.416   1
   5  -3 -13-227.895 260.094   2
  -5   3  12 199.614 44.0623   4
  -5   3  12 169.676 43.0502   4
   5  -3 -12 773.122 198.886   1
   5  -3 -12-104.439 228.125   2
  -5   3  12 598.147 197.634   2
   5  -3 -11 3162.18 412.608   2
  -5   3  11 3470.84 416.738   2
   5  -3 -11 2729.00 297.585   1
  -5  -3  11 3881.63 259.356   2
  -5   3  10 6158.57 250.454   4
  -5  -3  10 7011.52 361.663   2
   5  -3 -10 6620.76 566.934   2
   5  -3 -10 6730.33 394.059   1
  -5   3  10 7224.76 585.658   2
  -5   3   9 2233.02 177.327   4
   5  -3  -9 2291.43 237.455   1
  -5   3   9 2545.18 353.503   2
  -5  -3   9 2480.05 237.425   2
  -5  -3   8 1382.88 204.627   2
  -5   3   8 1304.06 253.177   2
   5  -3  -8 878.133 145.796   1
  -5  -3   7 5938.45 384.197   2
  -5   3   6 994.531 229.649   2
  -5   3   5 11490.0 676.215   2
  -5  -3   5 11582.9 548.056   2
  -5   3   4 5927.77 487.442   2
  -5  -3   4 5958.90 408.197   2
  -5   3   3 15091.2 752.549   2
  -5  -3   3 14351.1 640.255   2
   5   3  -2 3826.73 329.728   4
  -5   3   2 4331.09 401.494   2
  -5  -3   2 3782.23 351.727   2
   5   3  -1 3006.13 295.187   4
  -5   3   1 3285.68 351.524   2
   5   3   0 408.882 131.021   4
  -5   3   0 537.575 144.738   2
   5   3   1 3322.49 304.769   4
  -5   3  -1 4615.65 409.218   2
   5   3   2 591.614 142.255   4
  -5   3  -2 870.319 185.686   2
   5   3   3 4259.43 333.889   4
  -5   3  -3 5223.21 433.229   2
   5   3   4 2249.26 253.805   4
  -5   3  -4 2366.18 297.233   2
   5   3   5 2261.33 253.643   4
  -5   3  -5 2894.00 331.393   2
   5   3   6 989.518 176.281   4
  -5   3  -6 1426.23 246.430   2
   5   3   7 11469.2 523.283   4
  -5   3  -7 12447.5 646.385   2
   5   3   8 16759.0 629.341   4
  -5   3  -8 19168.7 789.064   2
   5   3   9 21130.6 691.863   4
  -5   3  -9 22469.6 846.922   2
   5   3  10 3738.83 306.468   4
  -5  -3 -10 4249.34 401.766   3
  -5   3 -10 4684.10 413.651   2
   5   3  11 250.467 134.501   4
  -5  -3 -11-67.1148 173.381   1
  -5  -3 -11 269.808 163.215   3
   5   3  12 8076.06 426.393   4
  -5   3 -12 9889.78 565.987   2
  -5  -3 -12 8863.24 587.094   3
   5  -3  12 9923.02 630.801   1
  -5  -3 -12 9417.93 632.381   1
   5   3  13 3291.59 278.338   4
   5  -3  13 4176.13 457.714   1
   5   3  14 5411.43 344.284   4
   5  -3  14 7041.32 559.393   1
   5   3  15 376.635 120.594   4
  -5  -3 -15 518.320 124.141   4
   5   3  16 968.260 164.578   4
  -5  -3 -16 1086.47 164.919   4
   5  -3  16 1532.54 329.082   1
  -5  -3 -17 3912.38 294.070   4
   5   3  17 3875.28 296.233   4
   5  -3  17 4745.02 499.903   1
   5   3  18 1308.50 189.580   4
  -5  -3 -18 1601.48 195.413   4
   5  -3  18 1825.25 337.584   1
   5  -3  19 285.948 228.363   1
  -5  -3 -19-105.124 219.256   2
   5  -3  20 3276.04 456.205   1
  -5  -3 -20 2985.35 483.875   2
   5  -3  21 154.666 219.233   1
  -5  -3 -21 240.228 204.367   2
   5  -3  22-206.988 286.058   1
  -5  -3 -22 9.55483 134.469   2
   5  -3  23-44.3919 250.284   1
  -5  -3 -23 12.6393 141.594   2
   5  -3  24-315.934 331.783   1
  -5  -3 -24 159.295 184.109   2
   5  -3  25 727.736 289.497   1
  -5  -3 -25 912.889 321.956   2
   5  -3  26 756.216 309.932   1
  -5  -3 -26 1134.39 347.612   2
   5  -3  27 321.663 210.614   3
  -5  -3 -27 163.864 163.394   2
   5  -3  27 431.759 280.547   1
  -5  -3 -28-57.1041 177.481   2
  -5  -3 -30 683.715 371.351   2
   5  -4 -30 63.7561 199.846   2
   5  -4 -29 605.286 340.739   2
   5  -4 -28-31.4033 262.397   2
   5  -4 -27-304.585 314.413   2
   5  -4 -26-98.9462 242.090   2
  -5  -4  26 733.516 376.479   1
   5  -4 -25 234.332 234.937   2
  -5  -4  25 1543.04 444.355   1
   5  -4 -24-320.861 297.358   2
   5  -4 -23-313.906 302.103   2
   5  -4 -22-156.234 232.478   2
   5  -4 -21 1067.37 347.132   2
   5  -4 -20 29.0449 300.244   2
   5  -4 -19 730.712 245.679   2
   5  -4 -18-22.7265 249.601   2
   5  -4 -17 2476.46 449.051   2
   5  -4 -16 1106.88 249.596   1
   5  -4 -16 467.174 217.105   2
   5  -4 -15 64.0571 303.350   2
   5  -4 -15 857.189 246.024   1
  -5   4  14 42.3989 42.6728   4
  -5   4  14 57.6855 45.3117   4
  -5   4  13 2545.01 163.968   4
  -5   4  13 3067.11 181.326   4
   5  -4 -13 3195.75 346.346   1
   5  -4 -13 3270.47 487.320   2
  -5   4  12 275.121 90.8344   4
   5  -4 -12 80.4397 253.795   2
   5  -4 -12 87.7632 120.654   1
  -5   4  11 1122.78 151.992   4
   5  -4 -11 638.047 252.852   2
   5  -4 -11 894.510 184.203   1
  -5  -4  10 6.03280 139.736   2
   5  -4 -10-114.402 139.653   1
   5  -4 -10-296.994 246.221   2
   5  -4  -9 7060.44 655.877   2
  -5   4   9 7589.55 663.340   2
  -5  -4   9 7497.20 491.625   2
  -5   4   8 245.356 145.603   2
   5  -4  -8 231.093 210.174   2
  -5  -4   8-10.4324 186.629   2
   5  -4  -7 686.131 266.697   2
  -5  -4   7 11.1412 158.817   2
  -5   4   7 650.452 207.539   2
   5  -4  -6 368.592 259.178   2
  -5   4   6 192.914 166.148   2
  -5   4   5 10131.4 730.809   2
   5  -4  -5 10329.6 763.953   2
   5  -4  -4 11521.6 799.850   2
   5  -4  -3 5699.10 569.261   2
  -5   4   2 10363.2 718.491   2
   5  -4  -2 9963.58 705.533   2
   5   4  -1 13911.5 694.411   4
   5  -4  -1 16657.5 878.832   2
  -5   4   1 15657.1 856.718   2
  -5  -4   1 14818.1 815.434   2
   5   4   0 1994.83 282.952   4
  -5   4   0 2959.85 387.366   2
  -5  -4   0 2283.15 376.087   2
   5   4   1 414.831 155.693   4
  -5   4  -1 797.462 212.238   2
  -5  -4  -1 578.659 268.252   2
   5   4   2 5266.49 430.062   4
  -5   4  -2 5943.21 522.478   2
  -5  -4  -2 5517.56 561.889   2
   5   4   3 6376.65 467.005   4
  -5   4  -3 7147.39 565.659   2
  -5  -4  -3 7623.43 632.973   2
   5   4   4 538.340 175.837   4
  -5   4  -4 659.691 215.618   2
  -5  -4  -4 364.841 247.493   2
   5   4   5 242.005 146.980   4
  -5   4  -5 296.552 138.724   2
  -5  -4  -5 141.472 213.790   2
   5   4   6 310.057 149.095   4
  -5   4  -6-86.8520 161.154   2
  -5  -4  -6 336.888 256.036   2
   5   4   7 3344.13 337.687   4
  -5   4  -7 3202.72 376.866   2
  -5  -4  -7 3703.65 500.450   2
   5   4   8 187.718 132.980   4
  -5   4  -8-172.728 189.167   2
  -5  -4  -8 159.517 205.114   2
   5   4   9 247.920 136.568   4
  -5  -4  -9 157.797 158.825   2
  -5   4  -9-73.1011 179.552   2
   5   4  10 590.654 167.952   4
  -5   4 -10 211.164 146.048   2
  -5  -4 -10 323.220 185.922   2
   5   4  11 850.434 189.553   4
  -5   4 -11 462.332 156.026   2
  -5  -4 -11 757.603 262.894   2
   5   4  12 2149.07 257.354   4
  -5   4 -12 1724.74 279.504   2
  -5  -4 -12 2229.93 416.992   2
   5   4  13 1536.57 221.006   4
  -5   4 -13 1377.89 247.330   2
  -5  -4 -13 1700.07 385.170   2
   5   4  14 2507.29 266.334   4
  -5   4 -14 2410.03 331.303   2
  -5  -4 -14 2558.37 460.916   2
   5   4  15 3942.27 322.299   4
  -5   4 -15 3967.79 413.066   2
  -5  -4 -15 4369.18 598.160   2
   5  -4  15 5503.39 562.091   1
   5   4  16 1316.18 203.192   4
  -5   4 -16 843.231 207.491   2
  -5  -4 -16 1492.94 371.726   2
   5   4  17 462.105 149.200   4
   5  -4  17 783.950 297.875   1
  -5   4 -17 71.9691 149.044   2
  -5  -4 -17 427.991 259.466   2
   5   4  18 1165.80 186.480   4
   5  -4  18 2037.50 403.352   1
  -5  -4 -18 1216.62 352.623   2
   5   4  19 178.680 113.547   4
  -5  -4 -19 31.1625 189.970   2
  -5  -4 -20-15.1645 182.129   2
   5  -4  20 263.877 263.066   1
   5  -4  21 231.109 242.161   1
  -5  -4 -21 324.025 219.121   2
  -5  -4 -22-5.21793 191.854   2
   5  -4  22 17.1348 243.633   1
   5  -4  23 529.668 303.711   1
  -5  -4 -23 71.1132 186.469   2
  -5  -4 -24 174.330 205.853   2
   5  -4  24-93.1971 265.977   1
   5  -4  25 417.095 308.363   1
  -5  -4 -25 423.152 255.922   2
   5  -4  26 286.505 283.503   1
  -5  -4 -27 287.869 231.518   2
   5  -5 -26 140.918 259.221   2
   5  -5 -25 82.2576 268.960   2
   5  -5 -24-152.513 262.512   2
   5  -5 -23 136.539 275.179   2
   5  -5 -22 210.724 281.206   2
   5  -5 -21-73.7674 249.131   2
   5  -5 -20-59.9067 235.968   2
   5  -5 -19 2742.51 548.735   2
   5  -5 -18 1194.00 371.401   2
   5  -5 -17 429.658 259.888   2
   5  -5 -16 383.110 257.774   2
  -5   5  15 1588.15 140.897   4
   5  -5 -15 1886.26 449.828   2
  -5   5  14 1170.50 150.274   4
   5  -5 -14 1183.35 352.614   2
  -5   5  13 324.806 113.000   4
  -5   5  13 286.683 111.579   4
   5  -5 -13 322.676 239.193   2
   5  -5 -13 324.036 169.305   1
  -5   5  12-62.0373 104.395   4
   5  -5 -12-109.987 222.176   2
   5  -5 -12-146.343 156.229   1
   5  -5 -11 3114.78 516.175   2
   5  -5 -11 3276.65 370.447   1
   5  -5 -10 2218.79 436.758   2
   5  -5  -9 670.777 298.092   2
  -5  -5   8 4942.73 497.827   2
   5  -5  -8 4844.23 603.345   2
   5  -5  -7 5473.61 638.743   2
  -5  -5   7 5196.52 513.356   2
   5  -5  -6 941.124 367.087   2
  -5  -5   6 493.088 216.518   2
  -5  -5   5 285.930 214.469   2
   5  -5  -5 521.804 344.921   2
  -5  -5   4 3959.01 474.152   2
   5  -5  -4 4827.87 581.722   2
  -5  -5   3 6265.81 594.613   2
   5  -5  -3 5721.77 661.095   2
   5   5  -2 924.086 228.224   4
  -5  -5   2 1034.29 307.605   2
   5   5  -1 1022.82 243.152   4
  -5  -5   1 1152.81 313.960   2
   5   5   0 63.6564 133.544   4
  -5  -5   0 220.589 247.422   2
   5   5   1 1272.00 258.981   4
  -5  -5  -1 1414.65 381.552   2
   5   5   2 984.232 235.854   4
   5   5   3 98.3606 136.838   4
  -5  -5  -3-98.8114 250.268   2
   5   5   4 2273.67 322.812   4
   5   5   5 10673.4 675.060   4
  -5   5  -5 11473.9 808.742   2
   5   5   6 629.134 224.825   4
  -5   5  -6 887.835 276.839   2
  -5  -5  -6 1190.02 377.807   2
   5   5   7 609.178 214.885   4
  -5  -5  -7 387.907 307.907   2
  -5   5  -7 392.623 204.762   2
   5   5   8 7502.80 558.759   4
  -5   5  -8 7768.33 646.771   2
  -5  -5  -8 7977.93 797.186   2
   5   5   9 1524.79 274.532   4
  -5   5  -9 1597.78 310.257   2
  -5  -5  -9 1279.10 349.479   2
   5   5  10-63.5999 145.405   4
  -5   5 -10-2.17834 119.549   2
  -5  -5 -10-184.459 227.273   2
   5   5  11 605.714 201.560   4
  -5  -5 -11 553.114 262.902   2
  -5   5 -11 620.218 208.144   2
   5   5  12 230.264 158.603   4
  -5   5 -12 211.954 152.500   2
  -5  -5 -12 277.028 239.751   2
   5   5  13 450.626 172.126   4
  -5  -5 -13 243.062 228.176   2
  -5   5 -13 491.634 201.733   2
   5   5  14 258.823 152.284   4
  -5  -5 -14 177.544 213.390   2
  -5   5 -14 341.545 170.703   2
   5   5  15 454.502 165.954   4
  -5  -5 -15 295.097 238.098   2
   5   5  16 291.060 138.359   4
  -5  -5 -16 440.258 305.421   2
   5  -5  17 1903.41 431.471   1
  -5  -5 -17 1010.18 373.133   2
   5  -5  18 1022.14 363.949   1
   5  -5  19 1067.16 357.760   1
   5  -5  20 1189.31 360.063   1
  -5  -5 -20 419.807 326.968   2
   5  -5  21 1863.20 431.979   1
  -5  -5 -21 94.9906 262.909   2
   5  -5  22 572.430 330.457   1
   5  -5  23 594.323 342.366   1
   5  -5  24 455.095 311.001   1
   5  -6 -20 587.287 397.378   2
   5  -6 -19-28.0227 301.524   2
   5  -6 -18 60.0685 320.919   2
   5  -6 -17 696.657 380.735   2
   5  -6 -16 2561.29 570.758   2
   5  -6 -15 1817.77 493.728   2
   5  -6 -14 2549.55 541.620   2
   5  -6 -13 473.889 313.830   2
  -5   6  12 4375.05 386.216   4
   5  -6 -12 4763.24 700.498   2
  -5   6  11 278.155 159.629   4
   5  -6 -11 366.822 309.779   2
   5  -6 -10 1173.09 387.228   2
  -5  -6  10 1309.67 334.852   2
  -5  -6   9 3833.59 493.493   2
   5  -6  -9 3457.76 584.950   2
  -5  -6   8 375.361 277.970   2
   5  -6  -8 470.208 301.055   2
   5  -6  -7 4125.40 600.204   2
  -5  -6   7 4166.18 526.645   2
   5  -6  -6 1157.96 373.009   2
  -5  -6   6 454.209 278.287   2
  -5  -6   5 1159.55 328.132   2
   5  -6  -5 2254.88 457.441   2
  -5  -6   4 485.234 265.254   2
   5  -6  -4 1248.48 367.493   2
   5   6  -3 422.748 199.778   4
   5  -6  -3 953.403 345.398   2
  -5  -6   3 80.7986 300.352   2
   5   6  -2 2737.60 405.020   4
  -5  -6   2 2357.02 468.314   2
   5   6  -1 3070.85 428.684   4
  -5  -6   1 3146.91 512.378   2
   5   6   0 1554.52 321.283   4
  -5  -6   0 2023.72 453.210   2
   5   6   1 101.969 152.856   4
  -5  -6  -1 300.391 309.855   2
   5   6   2 1138.39 281.149   4
  -5  -6  -2 1498.70 425.330   2
   5   6   3 691.894 242.378   4
  -5  -6  -3 827.252 345.935   2
   5   6   4 2127.34 363.379   4
  -5  -6  -4 2314.63 461.876   2
   5   6   5 765.329 240.937   4
  -5  -6  -5 1332.52 362.499   2
   5   6   6 149.859 178.743   4
  -5  -6  -6 239.939 228.774   2
   5   6   7 1376.06 315.901   4
  -5  -6  -7 1747.51 422.022   2
   5   6   8 1215.62 288.424   4
  -5  -6  -8 964.934 361.190   2
   5   6   9 1356.05 296.398   4
  -5  -6  -9 1867.91 442.087   2
   5   6  10 742.835 254.227   4
  -5  -6 -10 1160.02 385.872   2
   5   6  11 1232.03 280.192   4
  -5  -6 -11 911.724 355.159   2
   5   6  12 1219.46 277.892   4
  -5  -6 -12 1392.55 421.512   2
   5   6  13 477.666 214.495   4
  -5  -6 -13 377.851 315.232   2
  -5  -6 -14 1438.99 426.182   2
  -5  -6 -15 1214.86 416.109   2
  -5  -6 -16 161.299 237.739   2
  -5  -6 -17 278.741 299.281   2
   5  -6  18 773.665 347.956   1
   5  -6  19 906.254 384.663   1
   5  -6  20 687.334 376.705   1
   5  -6  21 1115.04 401.423   1
   5  -7 -12 663.870 396.031   2
   5  -7 -11 691.803 384.670   2
   5  -7 -10 3182.02 606.966   2
  -5  -7   9 739.177 340.388   2
   5  -7  -9 725.734 418.704   2
  -5  -7   8 1642.15 419.372   2
   5  -7  -8 2180.94 499.751   2
   5  -7  -7 1729.92 462.404   2
  -5  -7   7 891.260 356.602   2
   5   7  -6 4238.70 558.639   4
  -5  -7   6 3955.56 594.023   2
   5  -7  -6 5047.17 726.696   2
   5   7  -5 850.434 282.529   4
  -5  -7   5 544.085 307.332   2
   5   7  -4 722.878 267.330   4
  -5  -7   4 810.585 298.973   2
   5   7  -3 7.58015 168.532   4
  -5  -7   3-320.416 258.038   2
   5   7  -2 350.609 212.622   4
  -5  -7   2 252.725 204.772   2
   5   7  -1 110.827 163.720   4
  -5  -7   1-328.145 318.970   2
   5   7   0 108.925 186.919   4
  -5  -7   0-403.450 332.565   2
   5   7   1 32.3686 180.563   4
  -5  -7  -1-322.587 298.679   2
   5   7   2 2713.58 446.944   4
  -5  -7  -2 2276.27 470.176   2
   5   7   3 914.700 301.609   4
  -5  -7  -3 273.410 231.646   2
   5   7   4 574.185 264.325   4
  -5  -7  -4 338.080 228.883   2
   5   7   5 510.421 254.219   4
  -5  -7  -5 375.017 238.317   2
   5   7   6 3144.80 481.102   4
  -5  -7  -6 3400.29 597.141   2
   5   7   7 154.421 227.528   4
  -5  -7  -7 630.401 344.659   2
   5   7   8 657.282 272.554   4
  -5  -7  -8 671.937 361.102   2
   5   7   9 531.775 259.709   4
  -5  -7  -9 615.015 311.213   2
  -5  -7 -10 1180.49 420.130   2
  -5  -8   6 837.055 337.890   2
  -5  -8   5 812.336 347.549   2
  -5  -8   4 989.850 363.120   2
  -5  -8   3 9.79810 230.235   2
   5   8  -2 921.347 315.654   4
  -5  -8   2 994.833 387.344   2
   5   8  -1 50.6196 196.667   4
  -5  -8   1 83.8087 238.999   2
   5   8   0 2720.71 481.680   4
  -5  -8   0 2247.96 525.415   2
   5   8   1 185.942 230.635   4
  -5  -8  -1 99.9294 247.991   2
   5   8   2 179.697 214.002   4
   5   8   3 384.841 240.334   4
   5   8   4 995.720 341.419   4
   5   8   5 4.70287 212.588   4
  -6   0  31 186.918 242.004   1
  -6   0  30 108.860 174.677   3
  -6   0  30 555.559 274.048   1
  -6   0  29 392.854 250.732   1
  -6   0  29 35.9601 134.405   3
  -6   0  28 4371.17 564.164   1
  -6   0  28 3452.19 463.002   3
   6   0 -27-63.2001 98.8018   4
  -6   0  27 26.8244 121.394   3
   6   0 -26-2.62794 88.3055   4
  -6   0  26 119.432 139.403   3
  -6   0  26 366.476 279.161   1
   6   0 -25 34.6617 85.2128   4
  -6   0  25 113.715 143.413   3
   6   0 -24 8342.61 447.703   4
  -6   0  24 8959.13 747.787   1
  -6   0  24 8291.43 622.843   3
   6   0 -23-20.6628 78.4516   4
  -6   0  23-70.1087 125.836   3
   6   0 -22 572.150 128.597   4
  -6   0  22 504.242 155.269   3
   6   0 -21 50.0490 86.1883   4
  -6   0  21-273.440 309.529   1
  -6   0  21 56.4936 101.958   3
   6   0 -20 8284.84 421.095   4
  -6   0  20 8295.49 636.483   1
  -6   0  20 8398.53 554.882   3
   6   0 -19-4.54801 68.1153   4
  -6   0  19 20.8102 94.7713   3
   6   0 -18 3194.43 257.180   4
  -6   0  18 3712.74 429.574   1
  -6   0  18 3391.47 335.626   3
   6   0 -17-38.1446 62.6835   4
  -6   0  17-27.2362 243.332   1
  -6   0  17-27.1623 91.3156   3
   6   0 -16 2287.66 209.673   4
  -6   0  16 2217.73 258.062   3
  -6   0  16 2372.83 339.988   1
   6   0 -15-44.8823 60.8698   4
  -6   0  15-0.12102 76.0569   3
   6   0 -14 182.088 76.8493   4
  -6   0  14 221.056 102.450   3
   6   0 -13 22.6719 73.6615   4
  -6   0  13 186.261 118.108   3
  -6   0  13-39.5933 81.4064   2
   6   0 -12 75129.2 1030.55   4
  -6   0  12 75607.1 1175.05   3
  -6   0  12 73454.6 1096.22   2
   6   0 -11 37.7412 71.2927   4
  -6   0  11 237.270 190.563   1
  -6   0  11 10.3925 68.9648   2
  -6   0  11 131.792 94.1958   3
  -6   0  10 7256.39 328.041   3
   6   0 -10 7180.56 313.323   4
  -6   0  10 6925.00 333.968   2
   6   0  -9-16.0081 59.5936   4
  -6   0   9 59.7764 73.0393   3
  -6   0   9-36.1465 103.676   2
   6   0  -8 39613.9 716.260   4
  -6   0   8 39930.0 645.652   3
  -6   0   8 37378.5 724.250   2
  -6   0   7-30.0298 92.1992   4
   6   0  -7-21.8297 65.1742   4
  -6   0   7-6.85602 42.1122   3
  -6   0   6 3833.52 216.643   4
   6   0  -6 3645.69 222.584   4
  -6   0   6 3683.58 157.139   3
   6   0  -5-2.24092 59.8611   4
  -6   0   5 40.4120 64.6916   4
   6   0  -4 29025.1 608.197   4
   6   0  -3 4.91605 61.8978   4
   6   0  -2 7291.69 323.570   4
   6   0  -1-1.97849 65.7379   4
   6   0   0 20717.9 531.141   4
   6   0   1 9.99309 64.7289   4
   6   0   2 14915.9 465.396   4
   6   0   3 110.502 86.5812   3
   6   0   3 29.6356 66.8504   4
  -6   0  -3 16.5813 74.5985   1
   6   0   4 783.156 139.654   3
   6   0   4 545.854 117.772   4
  -6   0  -4 514.388 105.137   1
   6   0   5-13.1370 72.5363   4
   6   0   5 177.348 107.017   3
  -6   0  -5 111.769 98.0435   1
   6   0   6 33251.5 752.480   3
   6   0   6 29843.5 729.705   4
  -6   0  -6 31599.7 735.089   1
  -6   0  -7 1.58809 73.8600   4
   6   0   7 68.1550 98.1567   3
   6   0   7 22.7385 74.8315   4
   6   0   7-100.966 101.982   1
  -6   0  -7-137.695 134.012   1
   6   0   8 548.669 140.737   4
  -6   0  -8 1008.67 163.226   4
  -6   0  -8 496.445 136.334   1
   6   0   8 539.914 141.119   1
   6   0   9 168.652 113.690   3
   6   0   9 28.6654 96.8567   4
  -6   0  -9 14.8593 86.2288   4
   6   0   9-51.7350 110.871   1
  -6   0  -9-129.145 145.876   1
   6   0  10 5034.69 417.595   1
  -6   0 -10 4327.25 437.895   1
  -6   0 -11 21.0020 76.1812   4
   6   0  11 82.6910 95.0887   3
  -6   0 -11 50.1985 118.132   1
   6   0  11-36.3100 123.383   1
  -6   0 -12 50.8080 74.2154   4
   6   0  12 49.9131 91.2101   3
   6   0  12-131.569 145.374   1
  -6   0 -12 75.3330 127.861   1
  -6   0 -13 15.1990 74.7321   4
   6   0  13-169.250 154.655   1
   6   0  13 65.3226 109.021   3
  -6   0 -13 39.9907 158.879   1
  -6   0 -14 938.159 176.584   4
   6   0  14 781.597 198.447   3
   6   0  14 554.417 172.628   1
  -6   0 -14 753.685 220.163   1
  -6   0 -15 85.2485 107.025   4
   6   0  15-134.480 174.248   1
   6   0  15 60.0144 132.832   3
  -6   0 -15 237.809 213.453   1
   6   0  16 6882.01 521.751   3
  -6   0 -16 7366.43 476.617   4
   6   0  16 6423.88 512.349   1
  -6   0 -16 7020.27 563.415   1
  -6   0 -17 92.2003 106.472   4
   6   0  17-59.1035 160.126   1
   6   0  17 146.169 138.761   3
  -6   0 -18 7664.35 512.416   4
   6   0  18 7348.73 572.538   3
   6   0  18 6769.95 562.559   1
  -6   0 -19-46.7228 97.2260   4
   6   0  19-115.960 202.230   1
   6   0  19-69.9786 115.751   3
  -6   0 -20 1005.44 202.229   4
   6   0  20 837.001 240.707   1
   6   0  20 1057.17 247.551   3
  -6   0 -21-6.55337 99.0522   4
   6   0  21-274.891 233.401   1
   6   0  21 29.7323 119.802   3
  -6   0 -22 442.096 169.442   4
   6   0  22 248.200 184.640   1
   6   0  22 344.187 200.017   3
  -6   0 -23-45.7793 107.725   4
   6   0  23-40.9078 197.037   1
   6   0  23 208.223 191.364   3
   6   0  24 4665.78 537.165   3
   6   0  24 4541.77 552.695   1
   6   0  25 176.414 189.679   3
   6   0  25-133.988 234.738   1
   6   0  26 2163.48 391.953   3
   6   0  26 2285.29 425.729   1
   6   0  27-174.472 263.901   1
   6   0  27-36.0762 158.028   3
   6   0  28 2265.78 414.688   3
   6   0  28 1811.07 404.856   1
   6   0  29-143.647 252.036   1
   6   0  29 132.443 163.313   3
  -6  -1  33 447.400 197.946   3
  -6  -1  32-38.3063 143.212   3
  -6   1  31-249.593 260.865   1
  -6  -1  31-32.3194 139.755   3
  -6  -1  30 3029.65 432.210   3
  -6  -1  30 3395.55 539.334   1
  -6   1  30 3289.41 507.712   1
  -6  -1  29 653.813 284.281   1
  -6   1  29 923.247 294.571   1
  -6  -1  29 599.816 210.796   3
  -6   1  28 1599.67 361.386   1
  -6  -1  28 1190.03 340.143   1
  -6  -1  28 1392.69 289.511   3
  -6   1  27 706.959 263.521   1
  -6  -1  27 667.663 282.976   1
  -6  -1  27 726.878 215.340   3
   6  -1 -27 1229.53 270.666   2
  -6  -1  26 2162.12 331.259   3
  -6   1  26 2235.13 389.263   1
  -6  -1  26 2372.05 427.775   1
   6  -1 -26 2459.10 352.208   2
  -6   1  25 255.349 228.160   1
  -6  -1  25 242.280 148.702   3
   6  -1 -25 409.238 204.716   2
  -6  -1  25-8.35435 249.536   1
  -6  -1  24 1553.75 277.695   3
   6  -1 -24 1414.12 273.880   2
  -6  -1  24 1951.96 394.604   1
  -6   1  24 1843.35 380.980   1
   6  -1 -23 849.308 70.0400   4
  -6  -1  23 1982.54 294.015   3
   6  -1 -23 1151.10 83.3675   4
   6  -1 -23 2166.60 322.060   2
  -6  -1  23 2261.52 409.953   1
  -6   1  23 1990.51 380.376   1
   6  -1 -22 138.203 34.2493   4
   6  -1 -22 108.209 37.2936   4
   6  -1 -22 147.277 151.776   2
  -6  -1  22 380.588 260.345   1
  -6   1  22 279.267 240.827   1
  -6  -1  22 346.748 148.460   3
   6  -1 -21 764.045 80.3006   4
  -6  -1  21 1079.85 217.967   3
   6  -1 -21 577.321 64.9376   4
   6  -1 -21 1339.86 253.014   2
  -6   1  21 1462.47 331.112   1
  -6  -1  21 1413.22 338.939   1
   6  -1 -20 99.3043 47.1663   4
   6  -1 -20 172.121 43.7192   4
  -6  -1  20 572.319 183.670   3
  -6  -1  20 586.482 314.678   1
   6  -1 -20 561.730 218.006   2
  -6   1  20 643.892 274.103   1
  -6  -1  19 2162.96 265.830   3
   6  -1 -19 1545.39 112.795   4
   6  -1 -19 2069.37 295.062   2
  -6  -1  19 2536.87 407.937   1
  -6   1  19 2380.11 365.856   1
   6  -1 -18 8424.25 251.281   4
  -6  -1  18 9273.06 511.347   3
   6  -1 -18 9032.59 550.999   2
  -6  -1  18 11366.4 701.530   1
  -6   1  18 10813.0 651.089   1
  -6  -1  17 731.438 171.884   3
   6  -1 -17 391.491 62.5290   4
   6  -1 -17 480.134 168.058   2
  -6   1  17 902.480 277.260   1
  -6  -1  17 1037.91 324.239   1
   6  -1 -16 424.865 78.8430   4
  -6  -1  16 799.203 199.831   3
   6  -1 -16 546.374 212.101   3
  -6   1  16 776.120 280.774   1
   6  -1 -16 1014.06 258.648   2
  -6  -1  16 1051.73 338.948   1
   6  -1 -15 349.466 59.3333   4
   6  -1 -15 430.927 142.736   2
   6  -1 -14 3633.78 164.498   4
  -6   1  14 3547.66 347.128   2
   6  -1 -14 3809.38 346.607   2
   6  -1 -13 354.798 69.2339   4
  -6   1  13 154.341 134.091   2
   6  -1 -13 65.1877 85.9208   3
   6  -1 -13 470.087 182.299   2
  -6   1  13 81.3089 148.587   1
   6  -1 -12 2568.93 240.469   3
   6  -1 -12 2538.24 140.210   4
  -6   1  12 2995.41 300.459   1
  -6   1  12 2285.87 275.090   2
   6  -1 -12 2752.16 285.051   2
   6  -1 -11 14048.6 319.207   4
   6  -1 -11 14620.6 514.782   3
   6  -1 -11 13126.8 553.387   2
  -6   1  11 15336.7 572.786   1
   6  -1 -10 893.555 107.667   4
   6   1 -10 468.298 151.666   4
   6  -1 -10 438.847 145.221   3
  -6  -1  10 136.279 60.5092   2
  -6   1  10 752.051 207.192   1
  -6   1  10 181.495 171.364   2
   6  -1 -10 973.036 228.833   2
   6  -1  -9 871.410 98.6216   4
  -6   1   9 717.777 85.5221   4
   6   1  -9 710.273 141.554   4
  -6   1   9 946.362 166.158   1
  -6   1   9 670.624 155.253   2
   6  -1  -9 641.810 121.007   3
   6   1  -8 28410.6 726.561   4
   6  -1  -8 28796.7 492.647   4
  -6   1   8 28692.9 487.316   4
  -6   1   8 28498.3 626.463   1
  -6   1   8 27305.8 814.281   2
   6  -1  -8 29115.7 647.745   3
  -6   1   7 3950.29 197.398   4
   6   1  -7 3783.24 268.307   4
   6  -1  -7 3942.16 195.534   4
  -6   1   7 3781.86 308.068   2
  -6   1   7 4100.04 236.314   1
   6  -1  -6 13905.7 369.540   4
  -6   1   6 14503.2 381.174   4
   6   1  -6 13266.2 481.862   4
  -6   1   6 13701.0 553.237   2
  -6   1   6 13704.1 350.980   1
   6  -1  -5 30051.9 558.439   4
  -6   1   5 30928.3 562.611   4
   6   1  -5 29692.3 709.566   4
  -6   1   5 29270.6 433.970   1
  -6   1   5 28581.0 766.216   2
  -6   1   4 494.411 119.928   4
   6   1  -4 136.248 127.397   4
   6  -1  -4 476.468 127.591   4
  -6   1   4 216.850 64.7134   1
   6   1  -3 72402.2 1111.11   4
   6  -1  -3 75963.2 960.351   4
  -6   1   3 78522.8 930.594   4
   6   1  -2 121082. 1415.57   4
   6  -1  -2 121391. 1267.19   4
   6  -1  -1 85057.9 1101.44   4
   6   1  -1 80564.3 1167.69   4
   6  -1   0 7646.23 397.464   4
   6   1   0 1062.64 268.776   4
   6   1   1 116105. 1393.17   4
   6  -1   1 116822. 1386.73   4
   6  -1   1 116402. 749.830   1
   6  -1   2 13656.2 493.415   4
   6   1   2 13545.3 480.027   4
   6  -1   2 14195.3 323.033   1
  -6  -1  -2 14475.4 404.576   3
   6   1   3 12580.5 464.869   4
   6  -1   3 13167.8 370.040   1
  -6  -1  -3 13031.9 419.766   3
  -6  -1  -4 2543.13 235.250   4
  -6  -1  -4 2268.14 200.925   3
   6   1   4 2150.65 204.963   4
   6  -1   4 2079.23 191.010   1
  -6  -1  -5 7478.56 370.926   4
  -6  -1  -5 7326.17 349.184   3
   6   1   5 6913.87 352.000   4
   6  -1   5 7418.59 334.502   1
   6   1   6 22581.2 626.285   4
  -6  -1  -6 24322.0 649.299   3
  -6  -1  -6 23553.8 667.988   4
   6  -1   6 24828.5 648.166   1
  -6  -1  -7 2272.33 218.318   3
   6   1   7 2211.93 207.994   4
  -6  -1  -7 2378.56 223.715   4
  -6  -1  -7 2209.24 231.369   1
   6   1   7 2503.95 247.137   3
   6  -1   7 2194.35 212.923   1
  -6  -1  -8 19342.1 631.552   3
  -6  -1  -8 19377.1 618.001   4
   6   1   8 18116.3 567.033   4
  -6  -1  -8 19352.7 669.744   1
   6  -1   8 18745.3 649.088   1
   6   1   8 19621.1 683.634   3
  -6   1  -9 3666.21 326.622   4
   6   1   9 3083.18 257.501   4
  -6  -1  -9 3591.85 289.402   4
  -6  -1  -9 4050.18 328.473   3
  -6  -1  -9 3495.66 325.405   1
   6   1   9 3523.87 322.542   3
   6  -1   9 3445.47 323.585   1
   6   1  10 6123.37 352.450   4
  -6   1 -10 7084.51 440.784   4
  -6  -1 -10 6864.48 388.742   4
  -6  -1 -10 7181.52 443.643   1
   6  -1  10 6475.61 429.405   1
   6   1  10 6622.36 438.130   3
  -6  -1 -11 6397.39 380.728   4
   6   1  11 5763.91 352.728   4
  -6   1 -11 6330.54 430.566   4
  -6  -1 -11 6488.58 439.925   1
   6  -1  11 6324.36 433.016   1
   6   1  11 5872.60 431.049   3
  -6   1 -12 5731.49 421.578   4
   6   1  12 5081.98 339.783   4
  -6  -1 -12 5580.27 366.426   4
   6  -1  12 6041.10 448.693   1
  -6  -1 -12 6069.67 461.718   1
   6   1  12 5194.12 421.269   3
  -6  -1 -13 75.7752 100.723   4
   6   1  13 111.010 97.1314   4
  -6   1 -13 176.439 113.262   4
   6  -1  13 351.215 202.385   1
  -6  -1 -13-232.021 213.035   1
   6   1  13-5.43103 92.5770   3
  -6  -1 -14 16233.4 646.040   4
  -6   1 -14 16383.8 731.374   4
   6  -1  14 16219.6 768.369   1
  -6  -1 -14 16378.4 790.869   1
   6   1  14 14732.4 750.496   3
  -6   1 -15 283.695 145.832   4
  -6  -1 -15 251.925 128.259   4
   6  -1  15 293.984 204.289   1
   6   1  15 170.098 123.674   3
  -6  -1 -15-8.43793 190.051   1
  -6   1 -16 752.839 199.955   4
  -6  -1 -16 800.602 181.066   4
   6   1  16 721.093 209.011   3
   6  -1  16 1248.08 297.635   1
  -6  -1 -16 684.417 261.862   1
  -6  -1 -17 299.815 144.013   4
   6  -1  17 566.940 210.345   3
  -6   1 -17 290.509 145.177   4
   6  -1  17 649.576 255.498   1
   6   1  17 306.260 161.166   3
  -6  -1 -18 5419.16 414.930   4
   6  -1  18 5476.91 475.292   3
  -6   1 -18 6252.71 497.540   4
   6   1  18 5677.17 540.166   3
   6  -1  18 6010.28 542.959   1
  -6  -1 -19 162.711 125.679   4
   6  -1  19 299.722 197.400   3
  -6   1 -19 138.484 152.113   4
   6   1  19 5.78760 136.497   3
   6  -1  19 374.086 232.307   1
  -6  -1 -20 654.122 172.085   4
   6  -1  20 648.943 205.050   3
  -6   1 -20 751.335 204.347   4
   6   1  20 439.174 183.471   3
   6  -1  20 839.167 277.954   1
  -6  -1 -21 102.875 122.439   4
   6  -1  21 337.153 175.906   3
   6  -1  21 326.363 236.984   1
   6   1  21 161.652 162.523   3
  -6  -1 -22 1459.30 245.374   4
   6  -1  22 1778.05 315.886   3
   6  -1  22 2063.86 383.896   1
   6   1  22 1533.92 334.665   3
  -6  -1 -23 1087.71 224.417   4
   6  -1  23 1229.66 282.829   3
   6   1  23 1108.71 285.183   3
   6  -1  23 1045.68 294.992   1
   6  -1  24 499.348 203.380   3
   6  -1  24 404.249 245.938   1
   6   1  24 325.657 206.852   3
   6  -1  25 159.326 218.243   1
   6  -1  25 249.190 168.862   3
   6  -1  26 2353.27 394.779   3
   6  -1  26 2440.60 437.875   1
   6  -1  27 424.478 215.898   1
   6  -1  27 393.711 210.583   3
   6  -1  28 139.560 177.459   3
   6  -1  28-29.8473 210.414   1
  -6  -1 -29 331.940 240.083   2
  -6  -2  32 251.596 156.580   3
  -6  -2  31 430.772 199.266   3
  -6  -2  30-177.529 318.693   1
  -6  -2  30 248.660 160.463   3
  -6  -2  29 113.099 242.988   1
   6  -2 -29 573.118 261.845   2
  -6  -2  29 273.791 158.638   3
  -6  -2  28 347.282 265.436   1
   6  -2 -28 397.859 216.150   2
  -6  -2  28 319.400 184.929   3
   6  -2 -27 581.404 266.721   2
  -6  -2  27 540.343 275.598   1
  -6  -2  27 553.955 189.892   3
  -6  -2  26 843.280 219.881   3
   6  -2 -26 815.174 269.769   2
  -6  -2  26 912.378 332.880   1
  -6  -2  25 483.037 188.804   3
  -6  -2  25 738.833 322.062   1
   6  -2 -25 64.5627 174.654   2
  -6  -2  24 8701.34 596.317   3
   6  -2 -24 10145.7 774.198   2
  -6  -2  24 11182.3 830.437   1
  -6  -2  23 2436.99 321.791   3
   6  -2 -23 2161.18 379.736   2
  -6   2  23 1957.50 360.944   1
  -6   2  22 743.429 243.210   1
   6  -2 -22 1035.88 266.404   2
   6  -2 -21 191.994 165.474   2
  -6   2  21 115.965 207.728   1
   6  -2 -20 33.3782 141.404   2
  -6   2  20-209.672 251.236   1
   6  -2 -19 6315.09 498.106   3
   6  -2 -19 6460.66 586.438   2
   6  -2 -19 6920.60 557.132   1
  -6   2  19 5604.16 498.134   1
   6  -2 -18 1707.45 285.811   3
   6  -2 -18 1921.71 345.513   2
  -6   2  18 1188.68 261.486   1
   6  -2 -18 2330.39 352.112   1
   6  -2 -17 7673.11 523.591   3
   6  -2 -17 7104.88 581.589   2
   6  -2 -17 7456.18 529.811   1
  -6   2  17 7042.88 517.881   1
   6  -2 -16 4595.61 403.866   3
   6  -2 -16 4545.27 408.414   1
   6  -2 -16 3910.96 432.785   2
   6  -2 -15 4449.47 377.359   3
   6  -2 -15 4461.35 451.269   2
   6  -2 -15 4755.62 397.444   1
   6  -2 -14 815.598 202.058   1
   6  -2 -14 786.053 242.182   2
   6  -2 -14 623.346 181.315   3
  -6   2  14 697.881 209.289   2
   6  -2 -13 93.5387 139.949   2
  -6   2  13 93.6018 118.162   2
   6  -2 -13 330.110 145.261   1
  -6   2  12 15751.5 788.425   2
   6  -2 -12 15464.8 756.434   2
   6  -2 -12 15036.3 569.312   1
  -6   2  11 4099.94 131.505   4
   6  -2 -11 4743.37 435.673   2
  -6   2  11 4552.85 432.192   2
   6  -2 -11 4332.92 316.795   1
  -6   2  10 1879.60 120.779   4
   6  -2 -10 1842.02 313.197   2
  -6  -2  10 1649.16 127.626   2
   6  -2 -10 1483.67 200.030   1
  -6   2   9 3436.69 174.067   4
  -6   2   9 3099.96 347.330   2
   6  -2  -9 2849.94 240.339   1
   6  -2  -9 3511.76 364.618   2
  -6   2   8 7837.05 265.676   4
   6  -2  -8 7803.52 503.638   2
  -6   2   8 7678.67 504.214   2
   6  -2  -8 7478.33 334.669   1
  -6   2   7 14345.7 378.678   4
  -6   2   7 13741.2 673.740   2
   6  -2  -7 13959.7 409.562   1
   6   2  -6 1065.13 172.921   4
  -6   2   6 978.921 119.227   4
  -6   2   6 935.416 177.853   2
   6  -2  -6 920.847 110.895   1
   6   2  -5 1494.06 230.784   4
  -6   2   5 1463.94 333.503   2
   6  -2  -5 1405.51 144.040   1
  -6   2   4 283.772 100.260   4
   6   2  -4 168.156 103.645   4
  -6   2   4 65.8840 105.938   2
  -6   2   3 20015.9 565.718   4
   6   2  -3 17091.6 622.801   4
  -6   2   3 18226.4 755.419   2
   6   2  -2 4704.07 349.045   4
  -6   2   2 5622.01 432.131   2
  -6   2   1 145.228 112.758   4
   6   2  -1 44.3808 81.4300   4
  -6   2   1 185.804 150.049   2
  -6   2   0 43405.6 929.422   4
   6   2   0 42456.5 963.755   4
  -6   2   0 43976.4 1066.60   2
   6   2   1 30137.9 803.620   4
   6   2   2 958.172 169.468   4
  -6  -2  -2 987.065 158.791   4
   6   2   3 25038.7 731.137   4
  -6  -2  -3 25785.6 707.773   4
  -6  -2  -4 527.491 122.168   4
   6   2   4 417.231 125.567   4
   6   2   5 8527.43 436.496   4
  -6  -2  -5 9116.73 433.853   4
   6   2   6 238.844 119.479   4
  -6  -2  -6 256.569 131.018   4
  -6  -2  -6 133.097 125.116   3
   6   2   7 11947.0 499.154   4
  -6  -2  -7 12391.1 510.558   4
   6  -2   7 12938.2 533.116   1
  -6  -2  -7 12819.8 558.946   3
   6   2   8 11351.4 486.740   4
  -6  -2  -8 12401.5 514.721   4
   6  -2   8 12513.6 544.915   1
  -6  -2  -8 12309.5 561.415   3
   6   2   9 8140.32 419.048   4
  -6  -2  -9 8643.16 434.384   4
   6  -2   9 8786.49 478.460   1
  -6  -2  -9 8527.96 485.057   3
  -6  -2  -9 8573.75 524.652   1
  -6  -2 -10 1814.48 229.495   4
  -6  -2 -10 1958.30 264.222   3
   6   2  10 1615.66 198.810   4
   6  -2  10 2061.74 286.841   1
  -6  -2 -10 1603.42 304.888   1
  -6  -2 -11 171.090 97.7939   4
   6   2  11 97.5394 83.5727   4
  -6   2 -11 111.101 117.600   4
  -6  -2 -11 159.042 119.277   3
  -6  -2 -11 35.5991 118.383   1
   6  -2  11-28.5241 140.810   1
  -6  -2 -12 6455.42 455.241   3
   6   2  12 5914.25 358.907   4
  -6  -2 -12 5981.70 376.057   4
  -6   2 -12 6447.64 497.007   4
  -6  -2 -12 6460.70 485.734   1
   6  -2  12 6355.40 460.858   1
   6   2  13 1251.30 196.668   4
  -6   2 -13 1662.08 279.186   4
  -6  -2 -13 1470.24 204.203   4
  -6  -2 -13 1552.96 252.215   3
  -6  -2 -13 1700.85 286.730   1
   6  -2  13 1404.76 267.832   1
   6   2  14 527.170 152.073   4
  -6   2 -14 771.303 222.720   4
  -6  -2 -14 600.502 145.708   4
   6  -2  14 543.986 206.140   1
  -6  -2 -14 689.815 194.618   3
  -6  -2 -14 784.943 254.557   1
  -6   2 -15 4522.56 453.077   4
   6   2  15 3982.19 321.385   4
  -6  -2 -15 4080.90 330.736   4
   6  -2  15 4341.47 438.710   1
  -6  -2 -16 5457.07 385.032   4
  -6   2 -16 6296.20 533.805   4
   6   2  16 5084.31 358.792   4
   6  -2  16 5481.68 500.789   1
  -6  -2 -17 2892.87 290.070   4
   6  -2  17 3087.33 395.378   1
  -6  -2 -18 1693.76 233.980   4
   6  -2  18 984.961 261.093   1
  -6  -2 -19 3779.61 335.085   4
   6  -2  19 3660.16 455.003   1
  -6  -2 -20 739.115 163.749   4
   6  -2  20 306.174 215.157   1
  -6  -2 -21 215.726 115.260   4
   6  -2  21 486.805 259.378   1
   6  -2  22 1982.32 349.700   3
   6  -2  22 1883.26 411.649   1
   6  -2  23 146.702 153.441   3
   6  -2  23 254.278 236.109   1
   6  -2  24 897.846 253.069   3
   6  -2  24 1168.32 343.083   1
   6  -2  25 335.457 187.315   3
   6  -2  25 380.978 268.846   1
   6  -2  26 276.815 273.765   1
   6  -2  26 21.2166 145.885   3
  -6  -2 -26 44.1126 156.256   2
   6  -2  27 157.273 152.486   3
   6  -2  27 204.951 254.362   1
  -6  -2 -27 135.561 172.891   2
   6  -2  28 375.908 303.018   1
  -6  -2 -28 209.093 203.228   2
  -6  -2 -29 133.523 187.226   2
  -6  -3  31-40.0070 112.808   3
  -6  -3  30 314.991 172.928   3
  -6  -3  29 1142.09 271.316   3
   6  -3 -29 897.674 326.527   2
  -6  -3  28 123.158 148.727   3
  -6  -3  28 207.326 297.251   1
   6  -3 -28 37.3791 180.491   2
  -6  -3  27 148.800 135.810   3
  -6  -3  27 361.146 303.999   1
   6  -3 -27-127.487 208.378   2
  -6  -3  26 1272.42 400.125   1
   6  -3 -26 449.104 240.702   2
   6  -3 -25 3847.33 564.606   2
  -6  -3  25 5157.97 640.535   1
  -6  -3  24 828.117 365.190   1
   6  -3 -24 22.9621 169.736   2
   6  -3 -23 851.271 290.574   2
  -6  -3  23 2268.80 469.473   1
   6  -3 -22 146.406 196.772   2
   6  -3 -21 313.963 198.118   2
   6  -3 -20 254.827 178.382   2
   6  -3 -19 530.378 201.608   2
   6  -3 -18 648.295 248.738   2
   6  -3 -18 922.431 241.330   1
   6  -3 -17 2759.36 348.812   1
   6  -3 -17 2815.82 435.600   2
   6  -3 -16-55.6223 142.055   3
   6  -3 -16-135.501 169.522   1
   6  -3 -16 156.227 187.838   2
   6  -3 -15 26.6016 161.283   1
   6  -3 -15 72.3273 167.974   3
   6  -3 -14 3275.86 476.978   2
   6  -3 -14 2956.16 329.930   1
   6  -3 -13 13971.3 863.371   2
  -6   3  13 13658.7 837.627   2
   6  -3 -13 13178.4 626.199   1
  -6   3  12 3044.53 148.553   4
   6  -3 -12 3816.83 505.054   2
   6  -3 -12 3254.93 318.110   1
  -6   3  12 3562.87 447.953   2
  -6   3  11 5728.15 229.955   4
   6  -3 -11 6472.62 576.824   2
  -6  -3  11 4941.09 286.570   2
   6  -3 -11 6003.25 383.917   1
  -6   3  11 5735.96 556.397   2
  -6   3  10 2203.94 162.007   4
   6  -3 -10 2342.76 361.386   2
   6  -3 -10 2198.77 231.606   1
  -6  -3  10 2185.75 208.392   2
  -6   3  10 2176.97 330.861   2
  -6   3   9 13027.0 409.167   4
   6  -3  -9 14369.7 802.939   2
  -6  -3   9 13259.1 513.320   2
  -6   3   9 13532.4 805.766   2
   6  -3  -9 13020.0 500.932   1
  -6   3   8 1534.71 173.248   4
   6  -3  -8 1273.17 159.683   1
  -6  -3   8 1723.42 223.466   2
  -6   3   7 1164.09 162.045   4
   6  -3  -7 931.924 133.586   1
  -6   3   7 1201.68 247.753   2
  -6  -3   7 1114.03 188.711   2
  -6   3   6 1027.39 158.233   4
  -6   3   6 1094.73 228.173   2
  -6  -3   6 913.157 183.280   2
  -6   3   5 18910.1 880.261   2
  -6  -3   5 18961.8 707.148   2
   6   3  -4 6023.93 431.786   4
  -6   3   4 6023.78 498.394   2
   6   3  -3 7958.10 494.295   4
  -6   3   3 8797.76 600.419   2
   6   3  -2 5228.88 394.331   4
  -6   3   2 5508.75 458.303   2
   6   3  -1 3106.45 302.340   4
  -6   3   1 3255.04 372.038   2
   6   3   0 104.598 123.772   4
  -6   3   0 31.1477 161.989   2
   6   3   1 10039.8 531.191   4
  -6   3  -1 10334.9 649.118   2
   6   3   2 3533.44 329.619   4
  -6   3  -2 3885.68 407.627   2
   6   3   3 9517.72 522.898   4
  -6   3  -3 10812.0 648.131   2
   6   3   4 277.086 143.908   4
  -6   3  -4 520.685 201.229   2
   6   3   5 220.088 127.517   4
  -6   3  -5 657.699 229.389   2
   6   3   6 87.8937 117.981   4
  -6   3  -6 560.998 206.040   2
   6   3   7 10639.0 532.466   4
  -6   3  -7 12995.3 676.337   2
   6   3   8 1095.82 202.227   4
  -6   3  -8 2247.54 323.057   2
   6   3   9 12113.8 554.335   4
  -6   3  -9 14674.9 713.538   2
  -6  -3  -9 13648.7 695.821   3
   6   3  10 15945.7 630.814   4
  -6  -3 -10 16029.1 625.823   4
  -6  -3 -10 17307.3 793.195   3
  -6  -3 -11 15759.6 619.034   4
   6   3  11 15534.9 615.785   4
   6  -3  11 17297.2 770.032   1
  -6  -3 -11 16717.9 794.575   3
   6   3  12 10291.6 498.620   4
  -6  -3 -12 9977.03 498.836   4
  -6  -3 -12 11194.8 666.339   3
  -6  -3 -13 6440.65 400.276   4
   6   3  13 6652.49 403.803   4
   6  -3  13 7574.03 567.347   1
   6   3  14 72.1962 110.189   4
  -6  -3 -14 87.8897 97.9784   4
   6   3  15 519.500 141.044   4
  -6  -3 -15 693.140 148.324   4
   6  -3  15 951.990 274.178   1
   6   3  16 1371.25 203.365   4
  -6  -3 -16 1357.01 195.421   4
   6  -3  16 1559.73 310.168   1
  -6  -3 -17 991.587 167.170   4
   6   3  17 991.151 183.321   4
   6  -3  17 1148.67 282.171   1
   6   3  18 32.4205 99.7910   4
  -6  -3 -18 8.39120 74.1550   4
   6  -3  18 135.388 195.734   1
  -6  -3 -19 53.5035 81.7131   4
   6  -3  19-167.279 234.334   1
   6  -3  20 39.7625 216.959   1
   6  -3  21 1878.84 373.070   1
  -6  -3 -21 1989.02 405.372   2
   6  -3  22 208.334 221.792   1
  -6  -3 -22 317.618 193.202   2
   6  -3  23 1311.64 339.829   1
  -6  -3 -23 1613.47 387.084   2
   6  -3  24 628.782 245.920   1
  -6  -3 -24 1008.79 326.502   2
   6  -3  25-128.466 264.269   1
  -6  -3 -25 137.112 182.222   2
   6  -3  26 550.138 230.833   3
   6  -3  26 869.156 333.416   1
  -6  -3 -26 208.031 184.695   2
   6  -3  27 930.127 349.271   1
  -6  -3 -27 283.798 211.522   2
  -6  -3 -28 851.797 316.298   2
  -6  -3 -29 94.1092 178.580   2
   6  -4 -30 365.289 287.163   2
   6  -4 -29 282.618 310.108   2
   6  -4 -28 135.336 222.069   2
   6  -4 -27 939.812 370.144   2
   6  -4 -26 123.745 216.452   2
  -6  -4  26 881.001 408.853   1
   6  -4 -25 83.4314 215.141   2
  -6  -4  25 692.361 400.978   1
   6  -4 -24 96.0694 222.979   2
   6  -4 -23 238.130 241.475   2
   6  -4 -22 160.325 200.119   2
   6  -4 -21 807.703 310.449   2
   6  -4 -20 583.382 294.574   2
   6  -4 -19 6008.39 717.200   2
   6  -4 -18-2.08316 206.456   2
   6  -4 -17 673.653 258.243   2
   6  -4 -17 645.334 209.480   1
   6  -4 -16 566.838 268.158   2
   6  -4 -16 374.201 179.134   1
   6  -4 -15 7501.72 740.010   2
   6  -4 -15 6809.44 523.452   1
  -6   4  14 6041.09 190.266   4
  -6   4  14 6888.45 202.804   4
   6  -4 -14 8687.88 789.744   2
   6  -4 -14 9559.03 576.404   1
  -6   4  13 82.1742 66.1010   4
  -6   4  13 160.149 75.8748   4
   6  -4 -13 79.8234 224.358   2
   6  -4 -13 469.966 185.439   1
  -6   4  12 595.353 109.615   4
   6  -4 -12 762.745 292.130   2
   6  -4 -12 594.124 175.545   1
  -6  -4  12 1013.30 217.191   2
  -6   4  11 525.635 140.215   4
  -6  -4  11 364.970 172.867   2
   6  -4 -11 451.837 165.237   1
   6  -4 -11 408.869 299.067   2
  -6   4  10 858.293 158.380   4
   6  -4 -10 852.730 326.689   2
   6  -4 -10 591.456 154.597   1
  -6  -4  10 534.678 164.697   2
  -6   4   9 12598.5 529.249   4
   6  -4  -9 11886.3 867.541   2
  -6  -4   9 10972.0 588.412   2
   6  -4  -9 11322.9 551.967   1
   6  -4  -8 1500.56 379.647   2
  -6   4   8 1368.82 302.728   2
  -6  -4   8 665.288 204.312   2
   6  -4  -7 7859.88 667.146   2
  -6   4   7 6671.03 621.093   2
   6  -4  -6 6514.90 632.662   2
   6  -4  -5 17300.4 926.314   2
   6   4  -4 10265.8 632.840   4
  -6   4   4 10961.5 762.477   2
   6  -4  -4 12131.5 794.287   2
   6   4  -3 5847.22 474.616   4
  -6   4   3 5460.27 530.480   2
   6   4  -2 2067.29 294.652   4
  -6   4   2 1942.71 327.128   2
  -6  -4   2 1929.94 338.208   2
   6   4  -1 64.2295 114.636   4
  -6   4   1 22.3350 126.233   2
  -6  -4   1-88.3489 252.079   2
   6   4   0 67.7541 117.976   4
  -6  -4   0-7.09094 229.288   2
  -6   4   0 92.7030 146.316   2
   6   4   1 251.964 132.960   4
  -6  -4  -1 248.235 256.732   2
  -6   4  -1 560.064 213.321   2
   6   4   2 181.706 151.881   4
  -6   4  -2 625.826 274.426   2
  -6  -4  -2 312.745 280.171   2
   6   4   3 5723.41 465.615   4
  -6   4  -3 6819.04 593.545   2
  -6  -4  -3 6020.83 591.723   2
   6   4   4 4831.24 426.663   4
  -6   4  -4 4712.10 476.686   2
  -6  -4  -4 4665.41 536.314   2
   6   4   5 185.800 140.859   4
  -6  -4  -5 209.007 233.457   2
  -6   4  -5 49.5603 168.735   2
   6   4   6 4595.45 411.466   4
  -6   4  -6 4476.70 463.150   2
  -6  -4  -6 4287.93 522.507   2
   6   4   7 10990.5 611.607   4
  -6   4  -7 12383.0 767.684   2
  -6  -4  -7 11665.1 841.785   2
   6   4   8 1624.80 253.286   4
  -6   4  -8 1523.50 277.496   2
  -6  -4  -8 1484.56 355.150   2
   6   4   9 6970.08 482.871   4
  -6   4  -9 7183.96 583.021   2
  -6  -4  -9 6768.48 665.342   2
   6   4  10 478.557 164.380   4
  -6   4 -10 427.958 166.300   2
  -6  -4 -10 633.309 247.597   2
   6   4  11 1499.42 240.263   4
  -6   4 -11 1207.67 257.945   2
  -6  -4 -11 1456.44 339.812   2
   6   4  12 296.683 150.783   4
  -6   4 -12 653.550 226.238   2
  -6  -4 -12 526.106 261.542   2
   6   4  13 3223.54 321.991   4
  -6   4 -13 3448.04 411.583   2
  -6  -4 -13 3481.56 526.853   2
   6   4  14 77.1098 125.366   4
  -6   4 -14 36.4240 131.788   2
  -6  -4 -14 177.107 224.831   2
   6   4  15 131.304 119.865   4
  -6   4 -15 3.70484 126.520   2
  -6  -4 -15 69.4108 199.242   2
   6   4  16 840.661 186.255   4
  -6  -4 -16 1288.29 382.819   2
  -6   4 -16 941.904 225.287   2
   6  -4  16 1612.48 358.721   1
   6   4  17 1850.15 243.446   4
  -6   4 -17 2329.61 329.783   2
   6  -4  17 2986.98 448.097   1
  -6  -4 -17 2043.93 436.064   2
   6   4  18 511.958 152.229   4
  -6  -4 -18 351.673 240.389   2
   6   4  19 447.715 145.149   4
   6  -4  19 953.619 311.024   1
  -6  -4 -19 683.629 307.275   2
   6  -4  20 443.661 249.462   1
  -6  -4 -20 552.234 279.006   2
   6  -4  21 374.836 263.058   1
  -6  -4 -21 33.8090 222.756   2
  -6  -4 -22 2549.14 513.281   2
   6  -4  22 2801.27 488.959   1
   6  -4  23 854.116 313.579   1
  -6  -4 -23 979.895 362.981   2
   6  -4  24-320.076 308.556   1
  -6  -4 -24 97.9492 183.533   2
   6  -4  25-93.2529 328.012   1
  -6  -4 -25 257.953 220.598   2
   6  -4  26-508.803 369.569   1
  -6  -4 -26 31.1015 161.727   2
   6  -5 -26 443.854 334.832   2
   6  -5 -25 693.368 385.532   2
   6  -5 -24 129.394 267.513   2
   6  -5 -23 575.917 324.997   2
   6  -5 -22 463.065 356.909   2
   6  -5 -21 92.1994 321.096   2
   6  -5 -20 62.5544 261.738   2
   6  -5 -19-2.08580 240.700   2
   6  -5 -18 752.722 339.937   2
   6  -5 -17 161.035 260.696   2
   6  -5 -16-30.0636 259.689   2
   6  -5 -15-256.813 315.314   2
  -6   5  14 47.5336 91.2569   4
   6  -5 -14-105.101 242.025   2
   6  -5 -14 149.278 150.820   1
  -6   5  13 352.703 112.716   4
  -6   5  13 311.549 122.769   4
   6  -5 -13 244.301 239.487   2
   6  -5 -13 422.993 169.859   1
  -6   5  12 199.856 110.557   4
   6  -5 -12 320.588 244.841   2
   6  -5 -12 25.1602 118.605   1
   6  -5 -11 2374.14 467.674   2
   6  -5 -11 2345.05 299.559   1
   6  -5 -10 377.519 250.237   2
   6  -5 -10 313.094 136.888   1
   6  -5  -9 1192.47 335.055   2
  -6  -5   8-317.288 264.271   2
   6  -5  -8-96.0959 267.268   2
  -6  -5   7-217.900 264.943   2
   6  -5  -7 702.069 384.022   2
   6  -5  -6 1060.19 357.895   2
  -6  -5   6 730.113 262.445   2
   6  -5  -5 809.028 376.543   2
  -6  -5   5 170.779 221.315   2
   6   5  -4 204.088 153.419   4
  -6  -5   4 88.2712 216.810   2
   6   5  -3 3145.38 394.785   4
  -6  -5   3 3202.16 445.987   2
   6   5  -2 982.715 238.229   4
  -6  -5   2 810.560 312.268   2
   6   5  -1 3195.79 398.881   4
   6   5   0 6752.49 558.515   4
  -6  -5   0 1295.74 430.701   2
   6   5   1 646.462 219.552   4
   6   5   2 201.935 156.606   4
  -6  -5  -2-65.1550 242.736   2
   6   5   3 2121.74 332.686   4
  -6  -5  -3 2161.92 417.411   2
   6   5   4 360.438 195.569   4
  -6  -5  -4 352.683 286.483   2
   6   5   5 4894.53 481.846   4
  -6  -5  -5 5255.69 630.689   2
   6   5   6 3732.14 427.187   4
  -6  -5  -6 3752.93 554.239   2
   6   5   7 284.170 184.145   4
  -6   5  -7 526.474 219.787   2
  -6  -5  -7 181.606 259.383   2
   6   5   8 19.7446 145.779   4
  -6   5  -8 75.2135 149.764   2
  -6  -5  -8-184.695 274.465   2
   6   5   9 17.7122 134.203   4
  -6  -5  -9-167.394 212.332   2
  -6   5  -9 288.951 166.495   2
   6   5  10-7.53270 147.732   4
  -6  -5 -10-176.956 234.943   2
  -6   5 -10-68.5696 131.847   2
   6   5  11 42.8958 137.803   4
  -6   5 -11 450.099 208.638   2
  -6  -5 -11 52.4294 194.468   2
   6   5  12 1470.14 267.825   4
  -6   5 -12 1280.27 286.930   2
  -6  -5 -12 1258.35 364.047   2
   6   5  13 1331.34 246.898   4
  -6  -5 -13 1675.12 413.865   2
  -6   5 -13 1405.93 296.289   2
   6   5  14-1.96651 118.792   4
  -6  -5 -14 115.967 206.626   2
   6   5  15 282.267 150.822   4
  -6  -5 -15 278.781 271.335   2
   6   5  16 1395.93 233.354   4
  -6  -5 -16 1496.12 407.511   2
   6  -5  17 2541.00 451.556   1
  -6  -5 -17 1365.31 409.777   2
  -6  -5 -18 130.878 266.798   2
   6  -5  18 307.860 276.645   1
   6  -5  19 728.761 328.536   1
  -6  -5 -19-6.11352 226.483   2
   6  -5  20 2309.82 456.526   1
  -6  -5 -20 1855.40 509.268   2
   6  -5  21 675.086 320.943   1
   6  -5  22 732.496 334.108   1
   6  -5  23 145.374 275.277   1
   6  -5  24 385.236 321.366   1
   6  -6 -20 701.593 448.567   2
   6  -6 -19 451.897 400.695   2
   6  -6 -18 1864.07 550.602   2
   6  -6 -17 388.332 359.360   2
   6  -6 -16 296.191 307.449   2
   6  -6 -15 677.398 351.284   2
   6  -6 -14 211.909 342.790   2
   6  -6 -13 877.391 365.932   2
  -6   6  12 602.052 200.314   4
   6  -6 -12 804.869 365.572   2
  -6  -6  11 874.351 307.602   2
   6  -6 -11 417.879 358.703   2
  -6  -6  10 285.771 242.339   2
   6  -6 -10 871.948 396.854   2
   6  -6  -9 750.450 327.626   2
  -6  -6   9 370.009 261.543   2
   6  -6  -8 426.273 303.681   2
  -6  -6   8-62.0585 248.200   2
  -6  -6   7-8.47570 254.618   2
   6  -6  -7 643.005 354.854   2
   6   6  -6 962.936 276.417   4
   6  -6  -6 1163.19 403.431   2
  -6  -6   6 417.720 258.133   2
   6   6  -5 1370.54 313.931   4
  -6  -6   5 736.838 289.744   2
   6   6  -4 24.3778 128.847   4
  -6  -6   4-341.019 335.063   2
   6   6  -3 615.716 227.669   4
  -6  -6   3 430.154 283.353   2
   6   6  -2 297.609 193.156   4
  -6  -6   2 455.721 326.683   2
   6   6  -1 37.5994 145.171   4
  -6  -6   1 207.382 263.672   2
   6   6   0 1553.71 321.794   4
  -6  -6   0 1690.05 423.174   2
   6   6   1 108.589 160.478   4
  -6  -6  -1 349.528 318.193   2
   6   6   2 353.829 204.262   4
  -6  -6  -2 548.424 317.861   2
   6   6   3 1600.92 325.635   4
  -6  -6  -3 1713.96 410.516   2
   6   6   4 100.894 171.366   4
  -6  -6  -4 705.995 302.614   2
   6   6   5-98.3631 185.953   4
  -6  -6  -5 30.8104 201.893   2
   6   6   6 918.430 282.889   4
  -6  -6  -6 1036.39 352.865   2
   6   6   7 3751.99 464.752   4
  -6  -6  -7 3729.31 585.468   2
   6   6   8 8.03263 178.853   4
  -6  -6  -8 167.456 232.623   2
   6   6   9 1619.31 333.589   4
  -6  -6  -9 1761.61 459.154   2
   6   6  10 1270.63 289.253   4
  -6  -6 -10 1651.08 453.094   2
   6   6  11 109.365 173.368   4
  -6  -6 -11 295.856 264.154   2
   6   6  12 247.710 195.111   4
  -6  -6 -12 555.655 338.740   2
   6   6  13 1636.48 303.128   4
  -6  -6 -13 1825.63 494.390   2
  -6  -6 -14 174.913 254.360   2
  -6  -6 -15 2224.75 538.890   2
  -6  -6 -16 1219.04 444.433   2
  -6  -6 -17 446.880 294.260   2
   6  -6  17 759.845 358.623   1
   6  -6  18 1209.73 405.909   1
   6  -6  19 2384.56 505.373   1
   6  -6  20 915.349 389.545   1
   6  -6  21 334.744 315.626   1
   6  -7 -12 676.696 358.075   2
   6  -7 -11 1147.90 459.575   2
   6   7 -10 246.350 248.305   4
   6  -7 -10 976.844 437.679   2
   6   7  -9 290.582 219.762   4
  -6  -7   9 622.038 322.968   2
   6   7  -8 602.103 286.029   4
   6  -7  -8 857.091 420.744   2
  -6  -7   8 293.842 306.414   2
   6   7  -7 852.434 285.256   4
  -6  -7   7 487.395 315.234   2
   6   7  -6 140.676 181.500   4
  -6  -7   6 169.881 263.688   2
   6   7  -5-73.3467 166.564   4
  -6  -7   5-299.602 279.087   2
   6   7  -4 133.642 160.979   4
  -6  -7   4-276.374 255.502   2
   6   7  -3 281.371 198.464   4
  -6  -7   3-339.126 281.887   2
   6   7  -2 87.4298 175.262   4
  -6  -7   2-327.558 298.047   2
   6   7  -1-66.8921 188.016   4
  -6  -7   1-392.765 322.148   2
   6   7   0 160.331 187.985   4
  -6  -7   0-521.357 316.782   2
   6   7   1 398.484 231.736   4
  -6  -7  -1 126.621 213.078   2
   6   7   2 127.598 215.964   4
  -6  -7  -2-205.298 230.121   2
   6   7   3 37.8376 200.913   4
  -6  -7  -3 266.622 264.001   2
   6   7   4 496.918 267.891   4
  -6  -7  -4 882.188 364.851   2
   6   7   5 1191.77 349.782   4
  -6  -7  -5 1319.29 409.128   2
   6   7   6 464.678 266.697   4
  -6  -7  -6 1055.40 428.449   2
   6   7   7 479.553 263.455   4
  -6  -7  -7 1208.92 400.899   2
   6   7   8-11.9625 193.251   4
  -6  -7  -8 342.696 288.601   2
   6   7   9 1046.02 314.824   4
  -6  -7  -9 1516.47 456.542   2
  -6  -7 -10 242.059 282.132   2
  -6  -8   5 707.296 340.939   2
  -6  -8   4 514.046 308.317   2
  -6  -8   3 235.694 246.539   2
  -6  -8   2 268.046 301.023   2
   6   8  -1 369.580 260.265   4
  -6  -8   1 336.565 279.337   2
   6   8   0 283.273 271.601   4
  -6  -8   0-155.887 267.731   2
   6   8   1 523.985 281.695   4
  -6  -8  -1-362.785 325.497   2
   6   8   2 304.887 256.986   4
   6   8   3-163.916 217.398   4
   6   8   4 41.5189 235.104   4
   6   8   5 89.7996 224.079   4
  -7   0  31 490.375 292.338   1
  -7   0  30 610.499 291.347   1
  -7   0  29-71.4851 156.866   3
  -7   0  29 341.526 260.652   1
  -7   0  28-3.92548 139.251   3
  -7   0  28 379.404 256.174   1
   7   0 -27 274.120 115.944   4
  -7   0  27 217.060 164.811   3
   7   0 -26 50.0897 118.736   4
  -7   0  26 386.452 191.709   3
   7   0 -25 1970.06 230.862   4
  -7   0  25 2160.95 348.790   3
  -7   0  25 2004.31 399.480   1
   7   0 -24-32.9537 82.0628   4
  -7   0  24 107.320 140.646   3
   7   0 -23 1634.76 205.169   4
  -7   0  23 1454.04 321.383   1
  -7   0  23 1786.14 289.675   3
   7   0 -22-29.1733 74.0803   4
  -7   0  22-265.215 302.689   1
  -7   0  22-18.0284 114.548   3
   7   0 -21 523.901 127.750   4
  -7   0  21 362.811 271.087   1
  -7   0  21 575.639 164.996   3
   7   0 -20-37.5684 77.0500   4
  -7   0  20-162.381 269.908   1
  -7   0  20 107.494 117.414   3
   7   0 -19 186.513 92.5766   4
  -7   0  19 49.0880 224.801   1
  -7   0  19 159.016 115.167   3
   7   0 -18 75.8301 86.0482   4
  -7   0  18 214.024 237.090   1
  -7   0  18 246.243 145.378   3
   7   0 -17 283.328 98.6938   4
  -7   0  17 367.215 226.779   1
  -7   0  17 332.541 131.231   3
   7   0 -16 53.8606 82.3206   4
  -7   0  16 182.871 209.516   1
  -7   0  16 141.742 109.389   3
   7   0 -15-14.6303 64.4336   4
  -7   0  15 18.7565 74.8738   3
   7   0 -14 89.8822 79.9438   4
  -7   0  14 82.9148 97.2166   2
  -7   0  14 46.8196 82.7723   3
   7   0 -13 15487.2 511.722   4
  -7   0  13 16308.0 571.312   2
  -7   0  13 15568.1 555.895   3
   7   0 -12 235.906 117.593   4
  -7   0  12 179.612 134.454   2
  -7   0  12 286.803 136.626   3
   7   0 -11 256.917 93.1332   4
  -7   0  11 68.8935 97.6062   2
  -7   0  11 180.073 81.1991   3
   7   0 -10 21.5419 66.8228   4
  -7   0  10 49.0851 86.0158   2
  -7   0  10-9.70886 54.4434   3
   7   0  -9 4620.05 273.468   4
  -7   0   9 4491.20 232.541   3
  -7   0   9 4710.13 289.792   2
   7   0  -8 15.2581 71.7799   4
  -7   0   8-0.29333 75.4148   4
  -7   0   8 13.9286 49.5772   3
   7   0  -7 8895.61 369.654   4
  -7   0   7 9058.31 351.388   4
   7   0  -6 9.83984 64.9090   4
  -7   0   6-22.3657 101.621   4
   7   0  -5 1453.77 161.126   4
  -7   0   5 1422.16 154.555   4
   7   0  -4 32.7293 84.2295   4
   7   0  -3 6591.69 324.518   4
   7   0  -2 13.4547 71.2579   4
   7   0  -1 202.135 88.7343   4
   7   0   0 101.145 118.363   4
   7   0   1 2501.12 152.195   3
   7   0   1 2258.70 198.383   4
   7   0   2 224.366 94.4396   3
   7   0   2 54.2459 82.7495   4
   7   0   3 914.690 130.344   3
   7   0   3 783.037 132.535   4
  -7   0  -3 689.327 103.979   1
   7   0   4 302.230 136.725   3
   7   0   4 362.747 128.577   4
  -7   0  -4 34.3566 89.6042   1
   7   0   5 1530.80 173.551   3
   7   0   5 1439.63 173.559   4
  -7   0  -5 1594.57 169.779   1
   7   0   6 178.151 125.800   3
   7   0   6 102.478 122.405   4
  -7   0  -6 184.327 126.486   1
   7   0   7 904.226 157.510   4
  -7   0  -7 1063.91 160.773   4
   7   0   7 1128.40 173.989   3
  -7   0  -7 975.299 164.447   1
  -7   0  -8 51.6187 82.5438   4
   7   0   8 47.5170 88.8924   4
   7   0   8 108.581 114.560   3
  -7   0  -8-140.327 157.426   1
   7   0   9 9679.21 480.891   3
   7   0   9 8944.45 456.978   4
  -7   0  -9 10087.9 481.398   4
  -7   0  -9 9664.26 503.166   1
   7   0   9 9109.67 467.329   1
  -7   0 -10 682.718 194.852   4
   7   0  10 731.577 220.142   4
   7   0  10 978.294 226.427   3
  -7   0 -10 307.339 188.192   1
   7   0  10 519.363 191.083   1
  -7   0 -11 1526.19 206.603   4
   7   0  11 1642.50 234.055   3
   7   0  11 1138.90 194.796   1
  -7   0 -11 1311.50 218.140   1
  -7   0 -12-20.8337 76.6691   4
   7   0  12-26.4730 133.000   1
  -7   0 -12 18.9992 131.596   1
   7   0  12 28.8124 92.4966   3
   7   0  13 5238.95 420.958   3
  -7   0 -13 5531.58 402.633   4
   7   0  13 4570.32 387.109   1
  -7   0 -13 5135.88 418.496   1
  -7   0 -14 143.976 128.545   4
   7   0  14-170.134 174.809   1
   7   0  14 99.3015 128.571   3
  -7   0 -14 80.5043 179.336   1
  -7   0 -15 7259.04 478.787   4
   7   0  15 6868.35 517.644   3
   7   0  15 6420.20 497.193   1
  -7   0 -15 7316.75 546.006   1
  -7   0 -16 69.7145 100.849   4
   7   0  16 0.78580 152.272   1
  -7   0 -16 415.263 234.239   1
   7   0  16 88.5166 129.680   3
   7   0  17 3987.40 422.076   3
  -7   0 -17 3947.04 377.653   4
   7   0  17 3388.12 395.942   1
  -7   0 -18 60.0062 113.616   4
   7   0  18-32.5387 179.292   1
   7   0  18-13.7038 105.796   3
  -7   0 -19 237.682 131.726   4
   7   0  19 0.11973 213.400   1
   7   0  19 166.560 127.436   3
  -7   0 -20 55.0361 128.217   4
   7   0  20-211.040 220.306   1
   7   0  20 45.3085 124.436   3
  -7   0 -21 878.200 209.947   4
   7   0  21 572.556 212.653   1
   7   0  21 827.587 229.275   3
  -7   0 -22 127.878 138.659   4
   7   0  22-236.542 261.108   1
   7   0  22 96.0432 140.870   3
   7   0  23 10793.3 826.973   1
   7   0  23 11123.5 809.429   3
   7   0  24-31.7183 211.758   1
   7   0  24 93.5517 165.868   3
   7   0  25 1422.45 342.333   1
   7   0  25 1718.86 357.375   3
   7   0  26-75.0928 225.740   1
   7   0  26 148.267 179.173   3
   7   0  27 1721.18 378.999   3
   7   0  28 61.4422 160.488   3
  -7  -1  33 91.0604 133.042   3
  -7   1  32-130.481 247.851   1
  -7  -1  32-88.4384 165.949   3
  -7  -1  31 47.1878 225.716   1
  -7   1  31-164.924 261.926   1
  -7  -1  31 132.962 136.435   3
  -7  -1  30-450.383 354.743   1
  -7   1  30-85.9305 222.193   1
  -7  -1  30 64.0668 128.725   3
  -7   1  29 28.1662 186.076   1
  -7  -1  29 86.6956 144.006   3
   7   1 -28-117.878 144.356   4
  -7   1  28-9.18478 197.493   1
  -7  -1  28-377.202 308.434   1
  -7  -1  28-40.9781 125.481   3
   7   1 -27 48.3664 115.882   4
  -7  -1  27-135.267 262.893   1
  -7   1  27 150.154 181.422   1
  -7  -1  27-50.5099 135.426   3
   7   1 -26-11.9460 119.425   4
  -7   1  26 138.542 208.403   1
  -7  -1  26-41.3324 131.622   3
  -7  -1  26-144.199 248.707   1
   7   1 -25 355.826 148.860   4
  -7  -1  25 365.941 248.154   1
  -7  -1  25 523.699 183.561   3
  -7   1  25 754.110 291.637   1
   7  -1 -25 1154.07 258.696   2
  -7  -1  24 2131.95 317.864   3
   7   1 -24 2606.79 329.601   4
   7  -1 -24 2841.83 343.715   2
  -7   1  24 2600.88 428.110   1
  -7  -1  24 2483.88 425.494   1
   7  -1 -23 44.3636 33.7618   4
   7  -1 -23 48.9640 39.0831   4
   7   1 -23-9.38966 110.817   4
  -7  -1  23 245.562 149.265   3
  -7  -1  23 73.4334 241.500   1
   7  -1 -23 605.048 208.210   2
  -7   1  23 157.284 232.723   1
   7  -1 -22 129.127 37.1139   4
   7  -1 -22 173.661 50.0911   4
   7  -1 -22 553.016 192.272   2
  -7   1  22 432.621 254.725   1
  -7  -1  22 366.897 148.865   3
  -7  -1  22 498.186 298.791   1
  -7  -1  21 4457.35 399.168   3
  -7   1  21 5603.44 524.863   1
  -7  -1  21 5523.67 550.421   1
   7  -1 -21 5008.19 424.867   2
   7  -1 -20 242.109 70.1852   4
  -7  -1  20 942.626 204.914   3
  -7  -1  20 1274.63 366.082   1
  -7   1  20 971.534 301.181   1
   7  -1 -20 982.398 244.078   2
   7  -1 -19 804.749 92.8391   4
  -7  -1  19 1104.98 204.825   3
  -7   1  19 1302.47 301.654   1
   7  -1 -19 1476.59 264.795   2
  -7  -1  18 1305.32 208.413   3
   7  -1 -18 1069.87 105.120   4
  -7   1  18 1558.55 305.700   1
  -7  -1  18 1796.93 364.965   1
   7  -1 -18 1543.28 251.904   2
   7  -1 -17 314.739 64.9478   4
  -7  -1  17 504.349 145.382   3
  -7  -1  17 1055.23 326.446   1
  -7   1  17 848.633 267.052   1
   7  -1 -17 763.276 201.141   2
  -7  -1  16 1584.09 208.800   3
   7  -1 -16 1470.33 122.638   4
   7   1 -16 1404.35 211.384   4
   7  -1 -16 1877.57 262.604   2
   7  -1 -15 491.427 78.9922   4
  -7  -1  15 677.402 146.444   3
   7   1 -15 426.653 126.508   4
  -7   1  15 455.930 144.037   2
   7  -1 -15 802.910 190.074   2
   7  -1 -14-54.7414 108.555   3
   7  -1 -14 175.574 61.2047   4
   7   1 -14 124.728 101.366   4
  -7   1  14 95.4200 108.455   2
   7  -1 -13 855.657 96.8024   4
   7   1 -13 845.824 159.462   4
  -7   1  13 357.075 180.137   1
   7  -1 -13 638.322 141.851   3
   7  -1 -12 2502.01 231.281   3
   7  -1 -12 2539.60 163.193   4
   7   1 -12 2371.03 245.708   4
  -7  -1  12 2256.20 137.416   2
  -7   1  12 2226.66 282.043   2
  -7   1  12 2278.54 273.809   1
   7   1 -11 4976.19 339.390   4
   7  -1 -11 5172.71 232.472   4
   7  -1 -11 4858.35 302.983   3
  -7   1  11 4885.06 393.085   2
  -7   1  11 4854.40 350.299   1
  -7  -1  11 5098.67 224.466   2
  -7   1  10 2217.62 151.711   4
   7   1 -10 2204.05 232.730   4
   7  -1 -10 2432.79 170.459   4
  -7   1  10 2111.59 269.272   2
  -7   1  10 1985.33 227.495   1
   7  -1 -10 2402.11 208.860   3
   7  -1  -9 7191.70 275.219   4
  -7   1   9 7291.86 273.798   4
   7   1  -9 6822.09 379.721   4
  -7   1   9 6783.55 429.239   2
  -7   1   9 7096.07 353.769   1
   7  -1  -9 7247.47 329.512   3
   7   1  -8 962.171 179.565   4
   7  -1  -8 1205.64 154.548   4
  -7   1   8 687.605 111.359   4
  -7   1   8 1090.38 225.209   2
  -7   1   8 725.042 149.019   1
   7  -1  -8 794.024 142.808   3
  -7   1   7 19279.4 477.650   4
   7   1  -7 18624.1 603.228   4
   7  -1  -7 18807.5 463.643   4
  -7   1   7 18743.9 467.034   1
  -7   1   7 18063.6 671.591   2
   7   1  -6 1571.68 207.602   4
   7  -1  -6 1785.84 185.335   4
  -7   1   6 1428.69 148.768   4
  -7   1   6 1397.41 141.897   1
  -7   1   6 1874.62 269.117   2
   7   1  -5 294.350 107.860   4
  -7   1   5 201.208 91.5103   4
   7  -1  -5 184.841 80.7373   4
  -7   1   5 225.309 68.1398   1
   7   1  -4 2522.87 250.924   4
  -7   1   4 2241.30 200.961   4
   7  -1  -4 2604.36 219.841   4
  -7   1   4 2163.29 102.645   1
   7  -1  -3 30104.2 655.188   4
  -7   1   3 29329.4 633.174   4
   7   1  -3 29372.1 748.436   4
  -7   1   2 2901.63 216.672   4
   7   1  -2 2983.83 254.618   4
   7  -1  -2 2815.21 222.290   4
   7   1  -1 869.930 155.223   4
   7  -1  -1 953.399 161.059   4
   7  -1   0 1074.13 242.117   4
   7   1   0 731.573 184.018   4
   7   1   1 18025.3 583.579   4
   7  -1   1 18174.8 582.387   4
  -7  -1  -1 18233.9 431.299   3
   7  -1   2 887.135 155.976   4
   7   1   2 844.642 152.867   4
   7  -1   2 559.788 71.9108   1
  -7  -1  -2 709.935 102.347   3
  -7  -1  -3 12961.2 415.260   3
   7  -1   3 12238.6 506.940   4
   7   1   3 12901.8 498.531   4
   7  -1   3 12320.5 343.572   1
  -7   1  -3 13048.1 390.311   1
  -7  -1  -4 3053.48 278.761   4
  -7  -1  -4 2961.80 245.469   3
   7   1   4 2917.97 284.574   4
  -7   1  -4 3327.49 251.796   1
   7  -1   4 3042.90 212.192   1
  -7  -1  -5 12364.9 505.785   4
   7   1   5 12078.4 484.476   4
  -7  -1  -5 12080.3 444.837   3
  -7   1  -5 12601.3 454.361   1
   7  -1   5 12043.9 409.891   1
  -7  -1  -6 555.203 152.157   4
  -7  -1  -6 618.336 148.475   3
   7   1   6 608.769 163.593   4
  -7   1  -6 948.305 199.278   1
   7  -1   6 824.684 166.994   1
  -7  -1  -7 7462.01 410.207   4
  -7  -1  -7 7660.50 392.865   3
   7   1   7 7030.12 378.728   4
   7  -1   7 7354.14 375.029   1
  -7   1  -7 7763.22 425.432   1
   7   1   7 7603.11 422.301   3
  -7  -1  -7 6902.96 410.587   1
   7   1   8 9805.79 448.533   4
  -7  -1  -8 9706.26 459.572   3
  -7  -1  -8 9969.38 474.036   4
  -7  -1  -8 9663.71 496.085   1
   7   1   8 10227.9 514.062   3
   7  -1   8 9630.38 455.045   1
   7   1   9 2331.84 239.096   4
  -7  -1  -9 2323.56 241.958   4
  -7  -1  -9 2282.11 248.252   3
  -7   1  -9 2310.99 262.105   4
   7  -1   9 2354.63 256.753   1
  -7  -1  -9 2186.02 251.470   1
   7   1   9 2156.03 255.052   3
  -7  -1 -10 30.3935 84.6911   4
  -7   1 -10 28.7640 80.4487   4
   7   1  10 71.0142 101.124   4
   7   1  10 68.2908 89.9213   3
  -7  -1 -10 138.285 115.082   1
   7  -1  10 261.933 149.377   1
  -7   1 -11 1394.49 214.751   4
   7   1  11 1127.81 177.943   4
  -7  -1 -11 1128.34 180.038   4
  -7  -1 -11 1446.65 238.963   1
   7  -1  11 1391.29 235.046   1
   7   1  11 1231.10 213.483   3
   7   1  12 133.704 103.870   4
  -7  -1 -12 90.0800 97.8546   4
  -7   1 -12 114.591 109.972   4
  -7  -1 -12 288.674 184.569   1
   7  -1  12 219.611 160.457   1
   7   1  12 3.06338 82.1933   3
  -7   1 -13 489.783 157.336   4
   7   1  13 457.245 150.963   4
  -7  -1 -13 532.629 150.587   4
  -7  -1 -13 175.256 153.602   1
   7  -1  13 805.963 230.151   1
   7   1  13 477.047 153.602   3
  -7   1 -14 40.2534 108.903   4
  -7  -1 -14 21.4891 77.7696   4
   7   1  14 28.1167 105.513   4
   7  -1  14 340.962 183.865   1
   7   1  14-27.9424 92.2326   3
  -7   1 -15 1051.64 213.209   4
  -7  -1 -15 1066.22 193.668   4
   7  -1  15 1182.19 262.351   1
  -7  -1 -15 616.327 204.542   1
   7   1  15 871.973 210.807   3
  -7  -1 -16 116.218 110.035   4
   7  -1  16 244.088 169.615   3
  -7   1 -16 106.636 131.763   4
   7   1  16 62.6893 129.326   3
   7  -1  16 429.706 221.986   1
   7  -1  17 9690.97 625.323   3
  -7   1 -17 10942.9 654.115   4
  -7  -1 -17 9773.52 572.907   4
   7  -1  17 10475.3 680.185   1
   7   1  17 10166.5 699.709   3
  -7   1 -18 1004.97 238.710   4
  -7  -1 -18 855.855 207.121   4
   7  -1  18 974.106 257.824   3
   7   1  18 911.414 258.384   3
   7  -1  18 1186.44 297.348   1
   7  -1  19 205.084 150.523   3
  -7   1 -19 138.409 132.491   4
  -7  -1 -19 137.596 122.535   4
   7   1  19 21.9974 114.514   3
   7  -1  19 188.215 186.131   1
  -7  -1 -20 2008.98 279.740   4
   7  -1  20 2150.91 334.434   3
   7  -1  20 2407.47 379.530   1
   7   1  20 2212.28 374.827   3
  -7  -1 -21 123.488 126.587   4
   7   1  21 103.496 119.149   3
   7  -1  21 342.583 220.556   1
   7  -1  21 141.634 162.194   3
  -7  -1 -22 141.356 129.404   4
   7  -1  22 122.028 131.420   3
   7  -1  22 166.782 195.952   1
   7   1  22 105.186 142.899   3
  -7  -1 -23 153.331 122.136   4
   7  -1  23 311.988 170.439   3
   7  -1  23 142.393 182.289   1
   7   1  23 43.4926 139.418   3
   7  -1  24 673.926 255.841   1
   7  -1  24 955.733 266.225   3
   7   1  24 825.445 273.914   3
   7  -1  25 547.752 210.219   3
   7  -1  25 726.858 267.109   1
   7  -1  26 97.6011 160.963   3
   7  -1  26-21.8186 221.128   1
   7  -1  27-54.7515 218.734   1
   7  -1  27-114.714 159.478   3
   7  -1  28-91.9864 256.628   1
   7  -1  28 50.4596 120.689   3
  -7  -2  32 77.5980 123.091   3
  -7  -2  31 386.020 171.974   3
   7   2 -30 116.055 167.940   4
  -7  -2  30 156.237 149.558   3
   7   2 -29 4.06111 148.982   4
  -7  -2  29 65.5426 133.018   3
  -7  -2  29 167.260 265.890   1
   7  -2 -28 316.768 222.122   2
  -7  -2  28 201.001 253.585   1
  -7  -2  28-36.6721 110.210   3
  -7  -2  27 1366.52 276.239   3
  -7  -2  27 1263.19 343.882   1
   7  -2 -27 1645.32 355.972   2
   7  -2 -26 315.339 232.910   2
  -7  -2  26 291.108 167.171   3
  -7  -2  26 431.894 297.339   1
  -7  -2  25 269.091 157.704   3
   7  -2 -25 312.380 212.353   2
  -7   2  25-196.506 266.720   1
  -7  -2  25 487.144 302.257   1
  -7  -2  24 1537.11 270.439   3
   7  -2 -24 1591.12 340.693   2
  -7   2  24 1382.52 333.382   1
  -7  -2  24 2507.26 449.319   1
  -7  -2  23 232.730 149.121   3
  -7  -2  23 574.653 303.084   1
   7  -2 -23 142.592 173.066   2
  -7   2  23-245.554 293.758   1
  -7  -2  22 1740.15 267.611   3
   7  -2 -22 1709.83 327.961   2
  -7   2  22 1143.69 284.800   1
  -7  -2  22 1857.50 411.777   1
   7  -2 -21 1317.66 299.188   2
  -7   2  21 1048.42 271.912   1
   7  -2 -20 1651.64 321.874   2
  -7   2  20 1185.59 264.882   1
   7  -2 -19 3468.80 374.250   3
   7  -2 -19 3429.33 442.813   2
  -7   2  19 2750.06 358.978   1
   7  -2 -18 307.989 203.123   3
   7  -2 -18 721.375 269.599   2
  -7   2  18 0.72436 203.570   1
   7  -2 -17 631.350 223.778   2
  -7   2  17 186.948 167.615   1
   7  -2 -17 981.714 262.267   1
   7  -2 -17 586.475 199.172   3
   7  -2 -16 2706.60 326.953   3
   7  -2 -16 2642.85 362.793   2
   7  -2 -16 3199.38 350.343   1
  -7   2  16 2150.12 296.588   1
   7  -2 -15 2348.31 288.775   3
   7  -2 -15 2660.44 359.764   2
  -7   2  15 2169.14 324.571   2
   7  -2 -15 2861.29 319.718   1
   7  -2 -14 1687.16 293.009   2
   7  -2 -14 2082.73 272.730   1
  -7   2  14 1492.16 276.346   2
   7  -2 -14 1619.16 243.792   3
   7  -2 -13 4965.71 453.777   2
   7  -2 -13 4296.08 347.217   1
  -7   2  13 4404.04 446.434   2
  -7   2  12 3963.32 141.491   4
   7  -2 -12 4018.51 311.636   1
   7  -2 -12 4102.27 405.826   2
  -7   2  11 586.001 84.0939   4
   7  -2 -11 715.316 155.341   1
  -7   2  11 608.509 176.829   2
   7  -2 -11 1068.43 251.211   2
  -7  -2  11 545.129 85.4473   2
  -7   2  10 36.5239 57.0613   4
   7  -2 -10 75.1307 97.4997   1
  -7   2  10 75.6869 102.249   2
   7   2  -9 1585.54 225.237   4
  -7   2   9 1682.40 139.582   4
  -7   2   9 1644.47 264.723   2
   7  -2  -9 1365.49 163.293   1
  -7   2   8 1148.00 126.486   4
   7   2  -8 1101.67 191.975   4
   7  -2  -8 882.758 130.235   1
  -7   2   8 985.938 208.129   2
   7   2  -7 392.901 127.124   4
  -7   2   7 398.609 90.3558   4
  -7   2   7 258.288 112.368   2
   7  -2  -7 109.867 78.0394   1
   7   2  -6 1632.52 215.125   4
  -7   2   6 1540.63 152.888   4
  -7   2   6 1443.37 233.084   2
   7  -2  -6 1228.97 121.673   1
  -7   2   5 678.413 119.707   4
   7   2  -5 585.008 170.392   4
  -7   2   5 765.439 235.488   2
   7  -2  -5 765.257 100.356   1
  -7   2   4 465.520 106.534   4
   7   2  -4 434.366 116.536   4
  -7   2   4 679.452 177.762   2
   7  -2  -4 269.014 48.4189   1
  -7   2   3 114.942 81.6564   4
   7   2  -3 56.7016 78.8879   4
  -7   2   3 236.373 148.549   2
   7   2  -2 218.470 104.203   4
  -7   2   2 188.306 98.5989   4
   7   2  -1 366.428 126.284   4
  -7   2   1 407.636 119.319   4
   7   2   0 65.4265 98.9991   4
  -7   2   0-0.92680 89.3767   4
   7   2   1 111.998 102.267   4
   7   2   2 8736.68 461.454   4
  -7  -2  -2 8766.72 439.600   4
  -7  -2  -3 2595.04 248.385   4
   7   2   3 2356.14 249.375   4
   7  -2   3 2778.40 209.939   1
   7   2   4 366.816 137.493   4
  -7  -2  -4 328.011 109.647   4
   7  -2   4 592.069 140.795   1
   7   2   5 2137.29 241.688   4
  -7  -2  -5 2068.98 226.056   4
   7  -2   5 2349.35 223.258   1
  -7  -2  -5 2172.33 231.958   3
   7   2   6 2286.21 247.133   4
  -7  -2  -6 2379.30 244.828   4
   7  -2   6 2256.87 231.008   1
  -7  -2  -6 2310.36 243.918   3
  -7  -2  -7 1253.41 186.111   4
   7   2   7 1369.02 200.145   4
   7  -2   7 1202.08 191.307   1
  -7  -2  -7 1292.77 190.292   3
  -7  -2  -8 1021.07 172.197   4
   7   2   8 933.986 175.757   4
   7  -2   8 756.221 166.391   1
  -7  -2  -8 830.129 169.568   3
  -7  -2  -9 2290.23 265.258   3
  -7  -2  -9 2380.32 254.635   4
   7   2   9 2349.84 251.772   4
   7  -2   9 1926.55 251.392   1
  -7  -2 -10 6745.59 450.078   3
  -7   2 -10 7137.01 513.922   4
  -7  -2 -10 6885.61 418.536   4
   7   2  10 6543.18 395.722   4
   7  -2  10 6613.24 441.516   1
  -7  -2 -10 6566.14 480.727   1
  -7  -2 -11 347.592 131.807   4
   7   2  11 298.373 119.750   4
  -7   2 -11 425.443 174.340   4
   7  -2  11 58.2938 165.197   1
  -7  -2 -11 182.135 121.638   1
  -7  -2 -11 285.966 130.161   3
  -7  -2 -12 307.305 130.580   4
  -7   2 -12 266.169 154.122   4
   7   2  12 318.864 147.378   4
  -7  -2 -12 319.729 157.605   1
   7  -2  12-118.970 197.229   1
  -7  -2 -12 336.644 148.699   3
  -7  -2 -13 571.642 161.561   4
  -7   2 -13 437.097 184.296   4
   7   2  13 556.242 165.228   4
  -7  -2 -13 447.452 167.981   3
  -7  -2 -13 614.415 211.669   1
   7  -2  13 129.776 192.446   1
   7   2  14 3503.46 309.892   4
  -7  -2 -14 3762.98 380.674   3
  -7   2 -14 3796.10 411.802   4
  -7  -2 -14 3438.66 315.860   4
   7  -2  14 3500.64 390.394   1
  -7  -2 -15 8021.98 486.166   4
   7   2  15 8571.19 480.467   4
  -7   2 -15 9369.16 641.695   4
   7  -2  15 9092.88 624.601   1
   7   2  16 435.108 175.775   4
  -7  -2 -16 336.996 153.704   4
  -7  -2 -17 720.582 180.649   4
   7   2  17 741.452 184.191   4
   7  -2  17 417.488 212.586   1
  -7  -2 -18 5063.05 404.173   4
   7  -2  18 5830.67 554.062   1
  -7  -2 -19 79.7065 112.183   4
   7  -2  19 384.570 220.081   1
  -7  -2 -20 48.2344 84.5972   4
   7  -2  20 481.915 263.900   1
  -7  -2 -21 495.148 158.707   4
   7  -2  21 884.639 295.766   1
   7  -2  22 432.835 194.067   3
   7  -2  22 798.377 290.565   1
   7  -2  23 1671.49 323.326   3
   7  -2  23 1747.48 373.764   1
   7  -2  24 340.345 190.767   3
   7  -2  24 475.540 276.719   1
   7  -2  25 500.093 215.871   3
   7  -2  25 439.103 248.391   1
   7  -2  26 237.766 215.153   1
   7  -2  26 281.130 179.445   3
   7  -2  27 757.463 249.788   3
   7  -2  27 1208.77 356.841   1
  -7  -2 -27 601.917 245.891   2
   7  -2  28 51.7826 224.054   1
  -7  -2 -28-11.3230 177.468   2
  -7  -2 -29-209.039 218.355   2
  -7  -3  31 404.042 217.085   3
  -7  -3  30 11.3150 119.583   3
  -7  -3  29 548.368 206.325   3
   7  -3 -29 921.613 323.854   2
  -7  -3  28 98.8119 150.346   3
  -7  -3  28 138.420 276.386   1
   7  -3 -28 441.069 291.876   2
  -7  -3  27 280.619 178.704   3
   7  -3 -27 438.124 267.810   2
  -7  -3  27 432.524 309.512   1
  -7  -3  26 968.117 367.511   1
   7  -3 -26 415.218 245.735   2
   7  -3 -25 1598.84 396.770   2
  -7  -3  25 2306.38 475.805   1
   7  -3 -24 325.513 247.719   2
  -7  -3  24 625.660 366.478   1
   7  -3 -23 312.556 217.089   2
   7  -3 -22 426.553 237.304   2
   7  -3 -21 3368.59 498.983   2
   7  -3 -20 910.039 293.289   2
   7  -3 -19 197.210 201.806   2
   7  -3 -19 362.220 228.598   1
   7  -3 -18 1396.59 277.814   1
   7  -3 -18 1319.50 320.943   2
   7  -3 -17 913.413 297.574   2
   7  -3 -17 1049.72 255.532   1
   7  -3 -16 242.766 183.386   1
   7  -3 -16 312.742 188.327   3
   7  -3 -15 3558.32 480.792   2
   7  -3 -15 3280.07 387.873   3
  -7   3  15 3284.89 449.212   2
   7  -3 -15 3023.51 333.156   1
   7  -3 -14 199.944 205.011   2
  -7   3  14 186.385 153.097   2
   7  -3 -14-9.92475 146.894   1
  -7   3  13 1094.12 77.7236   4
   7  -3 -13 1528.13 309.649   2
  -7   3  13 1810.92 319.446   2
   7  -3 -13 1238.81 212.343   1
  -7   3  12 125.399 77.1680   4
  -7  -3  12-7.18262 117.855   2
  -7   3  12 280.602 154.347   2
   7  -3 -12-287.468 175.477   1
   7  -3 -12 552.573 265.994   2
  -7   3  11 2041.29 154.376   4
   7  -3 -11 2436.26 375.252   2
  -7  -3  11 2141.18 207.746   2
   7  -3 -11 1879.01 231.289   1
  -7   3  11 2130.67 347.526   2
  -7   3  10 220.830 80.3653   4
   7  -3 -10 430.513 146.744   1
  -7   3   9 10507.0 381.611   4
   7  -3  -9 10080.3 426.012   1
  -7   3   9 10928.5 736.472   2
  -7  -3   9 10538.5 473.018   2
   7  -3  -9 11362.4 709.216   2
  -7   3   8 145.103 81.8975   4
   7  -3  -8 15.6532 75.4244   1
  -7   3   8 141.115 139.389   2
  -7  -3   8 72.2786 115.277   2
  -7   3   7 1461.73 184.177   4
   7   3  -7 1649.54 268.507   4
   7  -3  -7 1103.89 146.530   1
  -7   3   7 1792.17 327.732   2
  -7  -3   7 1512.27 234.669   2
   7   3  -6 5317.87 437.696   4
  -7   3   6 5235.99 335.675   4
  -7   3   6 5921.25 520.880   2
  -7   3   5 12032.1 506.729   4
   7   3  -5 11572.3 612.874   4
  -7   3   5 12222.7 722.472   2
   7   3  -4 1429.75 229.204   4
  -7   3   4 1506.73 209.512   4
  -7   3   4 1349.41 238.706   2
  -7   3   3 364.649 143.958   4
   7   3  -3 709.981 186.345   4
  -7   3   3 439.773 193.207   2
   7   3  -2 181.734 136.009   4
  -7   3   2 115.484 168.070   2
   7   3  -1 6097.79 430.900   4
  -7   3   1 6161.88 514.883   2
   7   3   0 6632.12 452.673   4
  -7   3   0 7495.55 560.703   2
   7   3   1 791.586 182.920   4
  -7   3  -1 826.973 226.091   2
   7   3   2 3508.06 352.179   4
  -7   3  -2 4644.19 463.036   2
   7   3   3 15354.6 673.179   4
  -7   3  -3 17649.0 825.497   2
   7   3   4 10640.8 563.025   4
  -7   3  -4 11603.7 668.120   2
   7   3   5 1745.63 238.276   4
  -7   3  -5 2366.42 335.363   2
   7   3   6 1175.23 232.412   4
  -7   3  -6 2315.71 361.102   2
  -7  -3  -7 2216.68 255.876   4
   7   3   7 1919.50 256.971   4
   7   3   8 3500.88 328.345   4
  -7  -3  -8 3220.46 304.392   4
  -7  -3  -8 3728.69 366.737   3
  -7  -3  -9 215.717 115.953   4
   7   3   9 208.108 140.019   4
  -7  -3  -9 148.234 106.955   3
   7   3  10 556.037 181.898   4
  -7  -3 -10 415.487 148.195   4
  -7  -3 -10 291.206 161.492   3
   7   3  11 2248.72 266.459   4
  -7  -3 -11 2205.84 257.430   4
   7  -3  11 3075.44 373.562   1
  -7  -3 -11 2288.25 309.009   3
  -7  -3 -12 4989.59 375.772   4
   7   3  12 5007.31 375.096   4
   7  -3  12 5834.09 477.008   1
   7   3  13 4147.90 338.467   4
  -7  -3 -13 4281.49 347.159   4
   7  -3  13 4923.74 454.865   1
  -7  -3 -14 766.298 162.213   4
   7   3  14 688.281 171.168   4
   7  -3  14 768.224 242.899   1
  -7  -3 -15 181.667 114.088   4
   7   3  15 220.006 135.400   4
   7  -3  15 247.224 205.806   1
  -7  -3 -16 3069.15 299.537   4
   7   3  16 2894.64 292.917   4
   7  -3  16 3640.57 428.155   1
   7   3  17 171.653 129.428   4
  -7  -3 -17 149.508 105.025   4
   7  -3  17 94.5735 192.623   1
  -7  -3 -18 269.264 122.320   4
   7   3  18 375.987 161.897   4
   7   3  19 77.0862 123.428   4
  -7  -3 -19 63.5056 80.8217   4
   7  -3  19-233.950 244.173   1
   7  -3  20 254.760 206.352   1
   7  -3  21-234.022 293.109   1
   7  -3  22-366.401 312.056   1
   7  -3  23-433.326 282.278   1
  -7  -3 -23 50.6536 146.615   2
   7  -3  24 1374.86 354.015   1
  -7  -3 -24 876.091 307.016   2
  -7  -3 -25 11.6108 167.284   2
   7  -3  25 447.935 299.756   1
   7  -3  26 405.158 212.080   3
   7  -3  26 458.887 321.340   1
  -7  -3 -26 121.028 176.668   2
  -7  -3 -27 20.6504 171.093   2
   7  -3  27 170.031 253.280   1
  -7  -3 -28 906.411 310.543   2
  -7  -3 -29-133.714 176.868   2
   7  -4 -29 632.620 338.671   2
   7  -4 -28 609.941 352.430   2
   7  -4 -27 1522.51 444.265   2
  -7  -4  26 738.974 398.635   1
   7  -4 -26 212.722 267.899   2
   7  -4 -25 223.001 254.948   2
   7  -4 -24 282.397 286.590   2
   7  -4 -23 642.965 315.004   2
   7  -4 -22 331.759 283.966   2
   7  -4 -21 163.525 236.314   2
   7  -4 -20 222.063 262.174   2
   7  -4 -19 3430.16 553.971   2
   7  -4 -18 285.368 245.157   2
   7  -4 -17-85.7215 175.356   1
   7  -4 -17 215.554 218.787   2
   7  -4 -16 478.399 266.417   2
   7  -4 -16 612.218 212.830   1
   7  -4 -15 4524.98 584.889   2
   7  -4 -15 3360.40 374.122   1
  -7   4  14 2405.18 141.960   4
  -7   4  14 2562.03 145.880   4
   7  -4 -14 2893.56 485.983   2
   7  -4 -14 3050.19 349.106   1
  -7   4  13 131.060 74.5784   4
   7  -4 -13 332.800 259.484   2
   7  -4 -13 471.446 177.943   1
  -7  -4  13 675.686 178.324   2
  -7   4  12 143.489 87.6880   4
   7  -4 -12 589.087 317.993   2
  -7  -4  12 208.212 160.949   2
   7  -4 -12 431.894 168.227   1
  -7   4  11 98.4475 85.8266   4
  -7  -4  11 3.88534 157.841   2
   7  -4 -11 62.0098 116.632   1
  -7   4  10 503.904 120.938   4
   7  -4 -10 265.198 122.201   1
  -7  -4  10 547.530 160.618   2
  -7   4   9 458.135 141.783   4
   7  -4  -9 298.884 109.626   1
  -7  -4   9 551.490 184.406   2
  -7   4   8 1297.55 201.305   4
   7  -4  -8 1940.21 387.371   2
  -7   4   7 128.365 124.074   4
  -7   4   7 616.435 296.547   2
   7   4  -6 1232.28 244.287   4
  -7   4   6 1209.93 304.344   2
   7   4  -5 1382.91 275.893   4
  -7   4   5 1308.23 292.185   2
   7   4  -4 6907.45 533.189   4
  -7   4   4 7269.09 643.822   2
   7   4  -3 11872.1 682.261   4
  -7   4   3 12745.6 814.829   2
  -7  -4   3 11368.8 708.738   2
   7   4  -2 169.640 148.993   4
  -7  -4   2 72.3461 212.579   2
  -7   4   2 73.2081 163.065   2
   7   4  -1 1207.29 227.986   4
  -7   4   1 1266.47 273.222   2
  -7  -4   1 1100.53 283.945   2
   7   4   0 4022.07 404.303   4
  -7   4   0 4881.21 519.172   2
  -7  -4   0 4254.81 487.758   2
   7   4   1 5235.27 464.710   4
  -7   4  -1 5630.85 552.136   2
  -7  -4  -1 6072.65 573.043   2
   7   4   2 415.835 169.864   4
  -7   4  -2 234.345 134.345   2
   7   4   3 443.489 181.491   4
  -7   4  -3 206.643 152.315   2
   7   4   4 148.532 150.853   4
  -7   4  -4 46.2714 141.513   2
   7   4   5 123.782 142.804   4
  -7   4  -5-80.6949 165.891   2
   7   4   6 263.610 148.015   4
  -7   4  -6 0.12238 154.200   2
   7   4   7 2068.48 291.558   4
  -7   4  -7 1928.85 329.198   2
   7   4   8 1558.96 265.696   4
  -7   4  -8 1739.52 316.585   2
   7   4   9 4392.89 401.851   4
  -7   4  -9 4382.83 474.235   2
   7   4  10 294.831 157.962   4
  -7   4 -10 245.173 183.147   2
   7   4  11 4037.79 376.585   4
  -7   4 -11 4413.40 485.624   2
   7   4  12 3123.49 334.591   4
  -7   4 -12 3362.98 433.796   2
   7  -4  12 4130.92 465.766   1
   7   4  13 4132.05 369.811   4
  -7   4 -13 4798.90 495.760   2
   7  -4  13 4884.90 494.076   1
   7   4  14 2442.98 293.021   4
   7  -4  14 3107.11 417.138   1
  -7   4 -14 2530.46 369.367   2
   7   4  15 341.623 160.805   4
  -7   4 -15 121.329 153.924   2
   7  -4  15 638.594 267.339   1
  -7  -4 -15 158.135 202.717   2
   7   4  16 493.081 181.285   4
   7  -4  16 527.393 263.523   1
  -7   4 -16 417.461 202.504   2
  -7  -4 -16 478.487 309.047   2
   7   4  17 168.960 137.340   4
  -7   4 -17 287.148 172.746   2
   7  -4  17 342.442 253.980   1
  -7  -4 -17 104.908 194.235   2
   7   4  18 763.935 176.748   4
   7  -4  18 724.858 266.530   1
  -7  -4 -18 760.635 301.521   2
   7   4  19 141.800 133.163   4
  -7  -4 -19 113.309 194.189   2
   7  -4  19 38.7981 199.943   1
   7  -4  20 161.980 209.633   1
  -7  -4 -20 203.174 198.652   2
   7  -4  21-108.778 251.185   1
  -7  -4 -21-208.662 227.249   2
   7  -4  22 573.610 294.594   1
  -7  -4 -22 462.799 270.159   2
   7  -4  23-278.159 322.027   1
  -7  -4 -23-108.205 270.100   2
  -7  -4 -24 106.892 201.099   2
   7  -4  24-41.9854 307.440   1
   7  -4  25-237.335 352.858   1
  -7  -4 -25 216.214 246.835   2
   7  -5 -26 527.798 410.454   2
   7  -5 -25 832.961 378.734   2
   7  -5 -24 606.779 404.092   2
   7  -5 -23 749.851 391.077   2
   7  -5 -22 805.969 383.649   2
   7  -5 -21 2172.36 513.282   2
   7  -5 -20 1138.63 407.750   2
   7  -5 -19 134.331 258.489   2
   7  -5 -18 344.952 280.601   2
   7  -5 -17 4357.98 652.693   2
   7  -5 -16 119.312 257.355   2
   7  -5 -15 101.759 256.139   2
   7  -5 -15 510.191 203.865   1
  -7   5  14 299.113 102.579   4
   7  -5 -14 404.244 281.421   2
   7  -5 -14 487.237 184.938   1
  -7   5  13 1339.77 178.951   4
  -7  -5  13 1057.61 220.085   2
   7  -5 -13 1745.33 278.205   1
   7  -5 -13 1578.95 399.159   2
  -7   5  12 92.9747 104.091   4
   7  -5 -12 83.6228 123.727   1
  -7   5  11 137.240 116.795   4
   7  -5 -11 333.296 256.884   2
   7  -5 -11 8.78191 111.355   1
   7  -5 -10 504.001 165.632   1
   7  -5 -10 996.280 328.889   2
  -7  -5   9 5824.10 511.579   2
   7  -5  -9 6578.20 714.828   2
   7  -5  -8 687.949 349.847   2
  -7  -5   8 656.699 243.111   2
   7   5  -7 212.606 167.734   4
   7  -5  -7 483.048 324.530   2
  -7  -5   7 345.420 250.688   2
   7   5  -6 1778.17 322.609   4
  -7  -5   6 2042.29 370.760   2
   7  -5  -6 2842.47 512.129   2
   7   5  -5 2193.59 343.507   4
  -7  -5   5 2297.03 393.531   2
   7   5  -4 136.578 136.810   4
  -7  -5   4 48.5337 233.773   2
   7   5  -3 356.551 174.222   4
   7   5  -2 226.353 167.269   4
  -7  -5   2 293.429 278.608   2
   7   5  -1 3862.48 443.984   4
   7   5   0 1830.77 313.175   4
  -7  -5   0 1787.72 380.622   2
   7   5   1 495.191 197.559   4
  -7  -5  -1 402.079 261.835   2
   7   5   2 993.772 258.427   4
  -7  -5  -2 984.051 337.478   2
   7   5   3 3468.95 427.765   4
  -7  -5  -3 3748.60 541.506   2
   7   5   4 3114.71 402.519   4
  -7  -5  -4 2840.13 481.223   2
   7   5   5 1937.77 326.595   4
  -7  -5  -5 1884.29 424.771   2
   7   5   6 3084.31 403.233   4
  -7  -5  -6 3322.36 557.355   2
   7   5   7 3265.51 407.732   4
  -7  -5  -7 3136.88 534.321   2
   7   5   8 160.743 173.847   4
  -7  -5  -8 72.7878 267.733   2
   7   5   9 405.730 192.531   4
  -7  -5  -9 124.566 212.259   2
   7   5  10 247.438 172.745   4
  -7  -5 -10 271.134 243.965   2
   7   5  11 131.213 169.615   4
  -7  -5 -11-54.8384 227.631   2
   7   5  12 735.955 222.200   4
  -7  -5 -12 552.158 317.302   2
   7   5  13 398.096 174.164   4
  -7  -5 -13 430.690 247.806   2
   7   5  14 841.449 219.031   4
   7  -5  14 1627.28 376.591   1
  -7  -5 -14 845.348 331.853   2
   7   5  15 367.122 170.159   4
  -7  -5 -15 359.831 270.203   2
   7   5  16-21.2772 116.102   4
   7  -5  16 580.516 291.529   1
  -7  -5 -16 172.336 249.076   2
  -7  -5 -17 188.697 250.083   2
   7  -5  17 671.117 309.497   1
   7  -5  18 2617.73 452.297   1
  -7  -5 -18 2166.10 517.497   2
   7  -5  19 1260.94 354.238   1
  -7  -5 -19 981.076 415.494   2
  -7  -5 -20 405.426 316.331   2
   7  -5  20 635.161 295.349   1
  -7  -5 -21-89.9940 226.671   2
   7  -5  21-145.497 250.738   1
   7  -5  22 118.429 253.756   1
   7  -5  23 1150.15 378.823   1
   7  -6 -19 1092.50 478.447   2
   7  -6 -18 1586.50 496.555   2
   7  -6 -17 368.800 335.492   2
   7  -6 -16 1095.12 419.464   2
   7  -6 -15 1964.77 526.767   2
   7  -6 -14 363.021 319.374   2
   7  -6 -13 288.906 293.396   2
  -7  -6  12 3217.68 418.038   2
   7  -6 -12 2681.47 565.600   2
  -7  -6  11 3013.18 433.978   2
   7  -6 -11 2683.04 575.448   2
   7  -6 -10 1676.16 439.527   2
  -7  -6  10 1140.85 321.589   2
   7   6  -9 23.3919 147.602   4
  -7  -6   9-94.5613 241.296   2
   7   6  -8 295.997 186.958   4
  -7  -6   8-76.6287 267.698   2
   7   6  -7 1272.71 304.119   4
   7  -6  -7 1509.49 410.294   2
  -7  -6   7 465.694 241.592   2
   7   6  -6 166.785 160.837   4
  -7  -6   6-324.206 314.938   2
   7   6  -5 367.571 199.220   4
  -7  -6   5-13.0744 252.531   2
   7   6  -4 996.695 274.857   4
  -7  -6   4 1436.88 366.603   2
   7   6  -3 4266.05 505.409   4
  -7  -6   3 4499.05 578.228   2
   7   6  -2 56.6750 142.158   4
  -7  -6   2 231.196 266.976   2
   7   6  -1-8.61813 141.231   4
  -7  -6   1 219.488 273.982   2
   7   6   0 2038.60 367.297   4
  -7  -6   0 2415.29 508.219   2
   7   6   1 332.337 202.114   4
  -7  -6  -1 245.859 294.446   2
   7   6   2 1634.77 333.540   4
  -7  -6  -2 1683.43 413.931   2
   7   6   3 7.25945 156.886   4
  -7  -6  -3 25.3110 199.743   2
   7   6   4 303.941 199.148   4
  -7  -6  -4 333.048 268.946   2
   7   6   5 391.821 208.769   4
   7   6   6 1914.22 366.432   4
   7   6   7 346.989 221.154   4
  -7  -6  -7 310.233 219.353   2
   7   6   8 1608.91 347.181   4
  -7  -6  -8 702.579 345.775   2
   7   6   9 3536.44 467.648   4
  -7  -6  -9 1934.39 548.663   2
   7   6  10 277.610 205.446   4
  -7  -6 -10 217.674 315.291   2
   7   6  11 274.491 202.097   4
  -7  -6 -11 194.672 276.421   2
   7   6  12 1210.25 280.843   4
  -7  -6 -12 840.592 408.776   2
   7   6  13 673.558 231.473   4
  -7  -6 -13 639.073 364.552   2
  -7  -6 -14 492.493 363.269   2
  -7  -6 -15 0.29639 229.272   2
   7  -6  16 1290.49 393.002   1
  -7  -6 -16 0.91241 304.116   2
   7  -6  17 1086.01 370.018   1
   7  -6  18 442.478 316.570   1
   7  -6  19 472.170 333.906   1
   7  -6  20 176.477 294.346   1
   7  -6  21 1056.76 387.998   1
   7   7 -11 210.661 217.864   4
   7  -7 -11 1311.90 485.211   2
   7   7 -10 2439.29 457.785   4
   7   7  -9 465.536 249.492   4
  -7  -7   9 504.648 328.840   2
   7   7  -8 3014.68 496.444   4
  -7  -7   8 2409.29 482.852   2
   7   7  -7 356.587 227.684   4
  -7  -7   7 378.367 306.860   2
   7   7  -6 663.437 278.067   4
  -7  -7   6 514.751 290.946   2
   7   7  -5 767.614 271.143   4
  -7  -7   5 357.806 236.484   2
   7   7  -4 459.546 241.751   4
  -7  -7   4 274.638 201.561   2
   7   7  -3 434.749 231.460   4
  -7  -7   3-5.95261 234.495   2
   7   7  -2 647.086 258.010   4
  -7  -7   2 210.219 202.941   2
   7   7  -1 230.940 193.734   4
  -7  -7   1-314.338 292.103   2
   7   7   0 652.040 264.494   4
  -7  -7   0 578.063 278.866   2
   7   7   1 292.458 236.485   4
  -7  -7  -1 397.069 260.864   2
   7   7   2 1799.60 394.397   4
  -7  -7  -2 2105.73 471.936   2
   7   7   3 873.050 315.474   4
  -7  -7  -3 1134.76 387.268   2
   7   7   4 1473.70 379.019   4
  -7  -7  -4 1419.24 412.598   2
   7   7   5 549.178 276.353   4
  -7  -7  -5 614.405 341.135   2
   7   7   6 1262.25 338.964   4
  -7  -7  -6 1639.26 450.122   2
   7   7   7 295.829 257.416   4
  -7  -7  -7 253.262 299.308   2
   7   7   8 749.242 293.926   4
  -7  -7  -8 856.026 363.164   2
   7   7   9 252.374 222.485   4
  -7  -7  -9 407.027 344.741   2
  -7  -8   5 619.448 320.248   2
  -7  -8   4 737.215 343.002   2
  -7  -8   3-50.9101 225.674   2
  -7  -8   2 451.413 271.653   2
  -7  -8   1-136.579 270.790   2
   7   8   0 1296.13 382.113   4
  -7  -8   0 1276.87 416.319   2
   7   8   1 29.1123 199.189   4
   7   8   2 785.275 324.884   4
   7   8   3 181.847 241.384   4
   7   8   4-31.9272 222.379   4
   7   8   5-48.1140 204.811   4
  -8   0  32 1004.24 327.587   1
  -8   0  31 403.184 271.492   1
  -8   0  30 2179.09 431.306   1
  -8   0  29 740.997 330.176   1
  -8   0  28 2484.47 439.876   1
  -8   0  28 1824.75 343.563   3
  -8   0  27 579.698 309.061   1
  -8   0  27-19.4161 135.217   3
   8   0 -26 6230.92 409.170   4
  -8   0  26 6490.45 657.136   1
  -8   0  26 6055.51 564.140   3
   8   0 -25 42.8170 105.197   4
  -8   0  25-302.144 328.163   1
  -8   0  25 87.0742 140.121   3
   8   0 -24 5382.55 372.517   4
  -8   0  24 5812.37 592.065   1
  -8   0  24 5265.80 493.636   3
   8   0 -23-46.0057 94.7903   4
  -8   0  23-289.688 298.163   1
  -8   0  23-34.5534 119.784   3
   8   0 -22 283.245 106.254   4
  -8   0  22 254.621 126.966   3
   8   0 -21 127.815 95.1512   4
  -8   0  21 282.477 238.282   1
  -8   0  21 150.677 113.758   3
   8   0 -20 1865.60 212.773   4
  -8   0  20 1553.99 326.715   1
  -8   0  20 2024.34 275.514   3
   8   0 -19-13.2872 88.3474   4
  -8   0  19 56.1430 237.079   1
  -8   0  19-8.02902 96.5046   3
   8   0 -18 18550.7 629.637   4
  -8   0  18 18537.8 740.805   3
  -8   0  18 19387.1 857.462   1
   8   0 -17 1335.93 197.539   4
  -8   0  17 1623.58 245.273   3
  -8   0  17 2182.92 358.197   1
   8   0 -16 830.263 143.641   4
  -8   0  16 972.895 275.674   1
  -8   0  16 726.644 148.779   3
   8   0 -15 139.648 87.3562   4
  -8   0  15 159.101 102.524   2
  -8   0  15 158.714 88.8740   3
   8   0 -14 110.345 80.4716   4
  -8   0  14 66.6856 111.877   2
  -8   0  14 51.7715 67.0644   3
   8   0 -13 291.018 117.573   4
  -8   0  13 379.241 147.939   2
  -8   0  13 441.146 124.701   3
   8   0 -12 61219.4 1048.06   4
  -8   0  12 60719.6 1116.80   2
  -8   0  12 59932.6 1003.45   3
   8   0 -11 106.799 91.9728   4
  -8   0  11 144.901 88.2176   3
  -8   0  11 7.14515 89.6758   2
   8   0 -10 35504.8 794.126   4
  -8   0  10 33509.3 789.635   2
  -8   0  10 35311.4 674.319   3
  -8   0   9 382.470 96.4037   4
   8   0  -9 368.888 108.594   4
  -8   0   9 425.160 89.1307   3
  -8   0   8 14392.5 469.994   4
   8   0  -8 14349.4 498.152   4
   8   0  -7 30.2960 75.7193   4
  -8   0   7-37.3832 82.9624   4
  -8   0   6 3282.67 238.740   4
   8   0  -6 3238.22 244.233   4
   8   0  -5 2465.33 233.203   4
  -8   0   5 2123.74 200.803   4
   8   0  -4 22028.5 623.782   4
   8   0  -3 4192.52 294.198   4
   8   0  -2 5106.36 311.611   4
   8   0  -1 669.817 79.5165   3
   8   0  -1 326.645 114.394   4
   8   0   0 48001.7 934.009   4
   8   0   0 46380.4 559.970   3
   8   0   1 3067.87 189.248   3
   8   0   1 2139.79 225.288   4
   8   0   2 29120.9 748.720   4
   8   0   2 29942.4 567.572   3
   8   0   3 497.660 112.883   3
   8   0   3 275.881 109.299   4
  -8   0  -3 284.535 82.6234   1
   8   0   4 176.701 97.8417   3
   8   0   4 56.1768 79.7134   4
  -8   0  -4-22.3416 84.8480   1
   8   0   5 2003.65 204.085   3
   8   0   5 1328.51 192.741   4
  -8   0  -5 1690.10 184.552   1
   8   0   6 6279.04 376.703   4
   8   0   6 6580.10 355.472   3
  -8   0  -6 6614.68 356.204   1
   8   0   7 5254.49 347.825   3
   8   0   7 3912.94 326.901   4
  -8   0  -7 3896.74 310.037   4
  -8   0  -7 4552.39 326.270   1
  -8   0  -8 888.491 167.233   4
   8   0   8 1007.40 179.218   3
   8   0   8 590.903 140.465   4
  -8   0  -8 427.258 119.425   1
   8   0   9 7106.42 446.257   4
   8   0   9 8481.04 477.801   3
  -8   0  -9 7178.38 434.149   4
  -8   0  -9 6373.73 419.328   1
  -8   0 -10 4971.89 368.681   4
   8   0  10 4816.38 369.447   3
   8   0  10 4336.20 345.348   4
  -8   0 -10 4557.82 371.983   1
   8   0  11 35.7417 98.8747   4
  -8   0 -11 24.9383 83.3067   4
  -8   0 -11-47.8284 140.585   1
   8   0  11 51.8574 97.1887   3
  -8   0 -12 3561.90 325.625   4
   8   0  12 3520.19 343.631   3
  -8   0 -12 3154.23 339.933   1
   8   0  12 2826.05 296.998   1
  -8   0 -13 185.066 132.951   4
   8   0  13-201.653 172.009   1
  -8   0 -13 104.975 165.544   1
   8   0  13 214.037 141.652   3
   8   0  14 24401.1 939.703   3
  -8   0 -14 26436.8 917.335   4
   8   0  14 23864.3 919.971   1
  -8   0 -14 23799.4 927.240   1
   8   0  15 2386.46 328.642   3
  -8   0 -15 2271.96 301.181   4
  -8   0 -15 1989.65 336.623   1
   8   0  15 1428.33 261.745   1
  -8   0 -16 397.963 145.964   4
   8   0  16 129.405 182.396   1
  -8   0 -16 588.805 248.985   1
   8   0  16 535.642 180.215   3
  -8   0 -17 205.600 135.880   4
   8   0  17-78.7898 211.137   1
   8   0  17 195.090 133.865   3
   8   0  18 3258.77 404.578   3
  -8   0 -18 3990.63 400.096   4
   8   0  18 2999.76 378.983   1
  -8   0 -19 67.9632 118.455   4
   8   0  19-140.673 228.757   1
   8   0  19 5.27964 123.174   3
  -8   0 -20 205.586 146.441   4
   8   0  20-209.697 211.165   1
   8   0  20 95.5725 129.246   3
  -8   0 -21 668.769 211.954   4
   8   0  21 376.804 210.589   1
   8   0  21 465.603 224.268   3
   8   0  22 267.885 211.773   1
   8   0  22 633.548 240.237   3
   8   0  23 471.317 254.929   1
   8   0  23 803.922 273.423   3
   8   0  24 165.331 158.631   3
   8   0  25 200.020 179.115   3
   8   0  26 6020.54 659.060   3
   8   0  27 270.334 205.812   3
   8   0  28 1194.68 334.503   3
  -8  -1  33 181.488 152.555   3
  -8  -1  32 287.672 157.457   3
  -8   1  32 225.963 214.963   1
  -8  -1  31-234.666 289.230   1
  -8   1  31-15.8920 195.838   1
  -8  -1  31-49.4693 144.722   3
  -8  -1  30 66.6646 145.338   3
  -8  -1  30-312.925 318.284   1
  -8   1  30 233.349 204.303   1
  -8   1  29 1416.71 347.696   1
  -8  -1  29 1306.91 348.878   1
  -8  -1  29 1627.06 315.361   3
   8   1 -28 928.128 207.711   4
  -8   1  28 1077.81 309.852   1
  -8  -1  28 1196.35 331.386   1
  -8  -1  28 1125.63 267.813   3
   8   1 -27-117.737 141.171   4
  -8  -1  27-25.6433 124.430   3
  -8   1  27 135.043 198.825   1
  -8  -1  27-23.2856 234.928   1
   8   1 -26 916.819 215.689   4
  -8  -1  26 751.277 276.585   1
  -8   1  26 1114.90 315.410   1
  -8  -1  26 812.908 219.303   3
   8   1 -25 267.337 161.014   4
  -8  -1  25 463.631 261.527   1
  -8   1  25 270.597 243.758   1
  -8  -1  25 201.711 145.168   3
   8   1 -24 11512.7 660.410   4
  -8  -1  24 10805.7 668.983   3
  -8   1  24 12260.7 822.532   1
  -8  -1  24 12057.7 821.600   1
   8  -1 -23 263.292 47.0003   4
   8   1 -23 629.003 183.539   4
   8  -1 -23 311.345 55.9929   4
  -8  -1  23 897.706 322.757   1
  -8   1  23 943.122 320.282   1
  -8  -1  23 589.285 181.915   3
   8   1 -22 248.405 136.202   4
   8  -1 -22 136.995 53.5269   4
  -8  -1  22 491.395 294.569   1
  -8  -1  22 269.760 138.264   3
  -8   1  22 384.871 245.523   1
   8  -1 -21 643.848 93.1324   4
   8   1 -21 771.737 183.553   4
  -8  -1  21 1025.16 208.591   3
  -8   1  21 1212.67 302.281   1
   8   1 -20 4393.58 384.663   4
   8  -1 -20 3777.70 196.586   4
  -8  -1  20 4393.23 376.804   3
  -8   1  20 5110.67 493.716   1
  -8  -1  20 5666.65 556.822   1
   8  -1 -19 2020.04 155.227   4
   8   1 -19 2281.32 290.238   4
  -8  -1  19 3059.34 312.138   3
  -8   1  19 3595.57 428.628   1
  -8  -1  19 3126.75 437.568   1
   8  -1 -18 4312.74 218.383   4
  -8  -1  18 4600.55 358.968   3
   8   1 -18 4710.64 381.762   4
  -8  -1  18 5698.88 525.249   1
  -8   1  18 5608.51 483.187   1
   8  -1 -17 2064.49 157.937   4
  -8  -1  17 1953.13 231.683   3
   8   1 -17 2108.11 260.747   4
  -8   1  17 2920.24 375.351   1
   8   1 -16 11677.9 575.385   4
   8  -1 -16 10954.2 349.177   4
  -8  -1  16 11234.4 506.711   3
  -8   1  16 12012.4 628.938   2
   8   1 -15 174.028 115.206   4
  -8  -1  15 518.958 138.912   3
   8  -1 -15 188.501 73.8428   4
  -8   1  15 308.425 144.053   2
  -8  -1  14 15137.1 540.609   3
   8  -1 -14 15595.6 425.145   4
   8   1 -14 16339.8 646.908   4
  -8  -1  14 15656.3 363.509   2
  -8   1  14 17899.0 786.756   2
   8   1 -13 1043.39 182.448   4
   8  -1 -13 1200.02 131.339   4
   8  -1 -13 1378.98 200.561   3
  -8  -1  13 1122.81 132.090   2
  -8   1  13 1097.11 218.652   1
  -8   1  13 1300.07 244.173   2
   8   1 -12 19152.7 680.511   4
   8  -1 -12 19290.6 477.895   4
   8  -1 -12 19828.0 597.169   3
  -8  -1  12 20112.9 475.196   2
  -8   1  12 19473.9 772.747   2
  -8   1  12 20160.1 700.800   1
  -8   1  11 11113.0 353.307   4
   8  -1 -11 10879.5 430.318   3
   8  -1 -11 10856.0 366.030   4
   8   1 -11 10638.6 502.912   4
  -8   1  11 10704.8 571.782   2
  -8   1  11 11035.8 488.067   1
   8  -1 -10 2189.31 181.417   4
   8   1 -10 1526.47 213.318   4
  -8   1  10 1789.21 158.027   4
  -8   1  10 1947.06 276.400   2
  -8   1  10 1730.44 211.281   1
   8  -1 -10 1877.84 188.611   3
   8   1  -9 1159.91 187.878   4
   8  -1  -9 1555.42 162.907   4
  -8   1   9 1332.09 144.370   4
  -8   1   9 1526.61 251.835   2
  -8   1   9 1164.66 171.147   1
   8  -1  -9 1209.60 151.046   3
   8  -1  -8 36890.6 699.874   4
  -8   1   8 38751.0 711.801   4
   8   1  -8 37322.9 903.765   4
  -8   1   8 36419.4 984.706   2
  -8   1   8 37022.2 704.413   1
   8   1  -7 582.463 148.924   4
   8  -1  -7 771.430 135.198   4
  -8   1   7 646.835 122.884   4
  -8   1   7 436.476 108.399   1
  -8   1   7 966.422 226.775   2
   8  -1  -6 27076.0 624.634   4
   8   1  -6 27227.1 765.568   4
  -8   1   6 27693.4 627.868   4
  -8   1   6 27007.0 480.497   1
   8  -1  -5 429.019 110.399   4
  -8   1   5 349.352 110.525   4
   8   1  -5 363.901 120.031   4
  -8   1   5 166.446 68.0776   1
   8  -1  -4 1475.38 175.720   4
  -8   1   4 1601.91 174.672   4
   8   1  -4 1167.36 181.540   4
   8  -1  -3 36952.6 785.392   4
   8   1  -3 33869.8 860.330   4
  -8   1   3 35930.8 751.465   4
   8   1  -2 126786. 1630.40   4
   8  -1  -2 125115. 1468.05   4
  -8   1   2 126536. 1419.65   4
   8  -1  -1 20000.7 615.333   4
   8   1  -1 13586.0 563.115   4
   8   1   0 86792.2 1352.93   4
   8  -1   0 91175.3 1331.54   4
  -8  -1   0 90917.3 910.689   3
   8   1   1 8811.65 435.028   4
   8  -1   1 9000.03 441.235   4
  -8   1  -1 9084.64 266.287   1
  -8  -1  -1 8803.08 307.504   3
   8   1   2 1340.58 179.067   4
  -8  -1  -2 1366.78 139.147   3
   8  -1   2 1343.66 185.917   4
  -8   1  -2 1508.37 148.651   1
   8  -1   3 3893.41 316.599   4
   8   1   3 2886.64 263.480   4
  -8  -1  -3 3709.85 238.225   3
  -8   1  -3 2966.17 218.956   1
   8  -1   3 3095.90 188.191   1
   8  -1   4 6057.62 383.345   4
  -8  -1  -4 6516.90 318.370   3
   8   1   4 6595.79 382.409   4
   8  -1   4 5993.23 270.588   1
  -8   1  -4 6697.92 321.544   1
  -8  -1  -5 4247.10 327.208   4
   8   1   5 3845.55 311.327   4
   8  -1   5 5271.98 375.490   4
   8  -1   5 4393.94 257.061   1
  -8   1  -5 4252.36 292.023   1
   8   1   6 10001.1 470.409   4
  -8  -1  -6 10048.3 434.882   3
  -8  -1  -6 10538.8 503.437   4
   8  -1   6 10127.5 404.862   1
  -8   1  -6 11038.4 462.059   1
   8   1   7 15349.6 589.202   4
  -8  -1  -7 15083.4 562.802   3
  -8  -1  -7 16218.5 626.261   4
   8  -1   7 15339.7 534.386   1
  -8   1  -7 15700.8 585.625   1
  -8  -1  -7 15750.4 627.279   1
   8   1   7 15747.1 611.261   3
  -8  -1  -8 3286.09 299.533   4
  -8  -1  -8 3951.43 315.157   3
   8   1   8 3265.90 287.067   4
  -8  -1  -8 3276.94 304.528   1
  -8   1  -8 3469.34 322.229   1
   8  -1   8 3341.65 283.516   1
   8   1   8 2752.74 280.504   3
  -8   1  -9 10844.0 555.044   4
  -8  -1  -9 9830.75 507.822   4
   8   1   9 9322.35 479.362   4
  -8  -1  -9 10494.8 536.001   1
   8  -1   9 9794.65 481.062   1
  -8   1  -9 9953.68 518.242   1
   8   1   9 8915.56 507.310   3
  -8   1 -10 4329.51 363.085   4
   8   1  10 3730.45 313.265   4
  -8  -1 -10 4013.12 334.672   4
   8  -1  10 3805.57 327.834   1
  -8  -1 -10 4253.94 358.861   1
  -8   1 -10 4576.35 388.075   1
   8   1  10 3775.27 349.745   3
  -8   1 -11 4238.80 373.837   4
  -8  -1 -11 3521.64 323.023   4
   8   1  11 3300.50 309.667   4
   8  -1  11 3978.89 351.996   1
  -8  -1 -11 3887.35 373.588   1
   8   1  11 2820.60 316.146   3
  -8   1 -12 2766.39 309.221   4
  -8  -1 -12 2247.20 265.078   4
   8   1  12 2124.14 254.876   4
   8  -1  12 2230.65 278.566   1
  -8  -1 -12 2975.98 345.300   1
   8   1  12 2105.00 284.714   3
  -8   1 -13 3633.90 361.272   4
  -8  -1 -13 3122.54 320.721   4
   8   1  13 2934.39 310.577   4
   8  -1  13 3423.36 358.292   1
  -8  -1 -13 3091.69 366.829   1
   8   1  13 2328.06 314.746   3
  -8  -1 -14 454.164 147.495   4
   8   1  14 468.690 154.124   4
  -8   1 -14 640.625 175.971   4
  -8  -1 -14 146.031 192.635   1
   8  -1  14 604.805 200.898   1
   8   1  14 351.459 148.495   3
  -8   1 -15 947.560 212.253   4
  -8  -1 -15 616.495 172.485   4
   8   1  15 542.547 161.620   4
  -8  -1 -15 278.361 195.823   1
   8  -1  15 831.269 234.177   1
   8   1  15 349.476 155.411   3
  -8   1 -16 12704.3 711.337   4
  -8  -1 -16 11708.7 636.322   4
   8  -1  16 11349.2 672.693   3
   8  -1  16 11812.2 695.656   1
   8   1  16 11619.5 735.007   3
  -8  -1 -17 959.478 218.946   4
   8  -1  17 1537.25 284.825   3
  -8   1 -17 959.754 227.607   4
   8  -1  17 924.946 243.456   1
   8   1  17 855.637 247.374   3
   8  -1  18 1017.20 237.683   3
  -8   1 -18 1158.97 240.267   4
  -8  -1 -18 891.814 200.367   4
   8  -1  18 870.524 246.833   1
   8   1  18 797.582 236.554   3
   8  -1  19 576.183 219.846   3
  -8  -1 -19 387.694 157.446   4
   8  -1  19 252.641 182.404   1
   8   1  19 301.905 169.698   3
  -8  -1 -20 463.068 161.428   4
   8  -1  20 655.500 241.330   1
   8  -1  20 739.785 220.409   3
   8   1  20 358.739 167.320   3
  -8  -1 -21 1249.29 254.178   4
   8  -1  21 1897.67 338.237   3
   8  -1  21 1308.38 300.068   1
   8   1  21 831.982 264.488   3
  -8  -1 -22 1187.20 244.360   4
   8  -1  22 1201.89 281.248   3
   8  -1  22 1120.13 268.749   1
   8   1  22 1218.85 301.480   3
   8  -1  23 25.4015 182.980   1
   8   1  23 13.0799 144.819   3
   8  -1  23 214.198 170.091   3
   8   1  24 543.863 226.971   3
   8  -1  24 484.154 213.956   3
   8  -1  24 234.983 194.059   1
   8  -1  25 732.135 274.157   1
   8  -1  25 1021.61 281.172   3
   8  -1  26 26.1882 203.809   1
   8  -1  26 189.928 175.416   3
   8  -1  27-152.098 263.495   1
   8  -1  27 9.64323 124.580   3
   8  -1  28-22.0511 270.341   1
  -8  -2  32-7.90473 140.735   3
  -8  -2  31 210.624 158.349   3
  -8  -2  30-166.441 278.256   1
  -8  -2  30 326.119 179.928   3
   8   2 -29-101.893 157.051   4
  -8  -2  29-164.690 271.753   1
  -8  -2  29 81.6779 138.316   3
   8   2 -28 25.3494 141.915   4
  -8  -2  28 97.0049 121.344   3
  -8  -2  28 278.330 253.597   1
   8   2 -27 903.453 271.509   4
   8  -2 -27 1401.43 321.480   2
  -8  -2  27 833.233 236.207   3
  -8  -2  27 795.793 311.725   1
  -8  -2  26 5936.94 515.784   3
   8   2 -26 7417.36 635.710   4
  -8  -2  26 7481.82 712.778   1
  -8   2  26 6382.05 633.583   1
   8  -2 -26 7092.92 626.721   2
  -8  -2  25 1889.40 301.119   3
   8   2 -25 1969.12 346.974   4
  -8   2  25 1598.94 357.242   1
  -8  -2  25 2147.46 438.161   1
   8  -2 -25 2025.39 366.336   2
   8   2 -24 2386.87 361.856   4
  -8  -2  24 1921.17 288.215   3
  -8   2  24 1289.71 321.914   1
  -8  -2  24 2586.44 455.354   1
   8  -2 -24 2179.44 370.704   2
  -8  -2  23 3599.83 373.302   3
  -8  -2  23 4902.39 563.438   1
  -8   2  23 3905.35 486.482   1
   8  -2 -23 3358.58 436.848   2
  -8  -2  22 1197.46 226.768   3
  -8   2  22 1127.50 288.039   1
  -8  -2  22 2102.98 414.238   1
   8  -2 -22 1474.40 304.897   2
  -8   2  21 438.944 205.598   1
   8  -2 -21 1177.54 285.405   2
  -8   2  20 942.569 269.672   1
   8  -2 -20 2323.49 375.959   2
   8  -2 -19 7505.28 527.855   3
  -8   2  19 6366.81 527.745   1
   8  -2 -19 8259.14 628.321   2
  -8   2  18-185.412 214.591   1
   8  -2 -18 348.083 164.338   3
  -8   2  17-38.1572 187.702   1
   8  -2 -17 224.374 160.059   3
   8  -2 -16 3100.90 336.822   3
   8  -2 -16 3287.91 404.570   2
  -8   2  16 2922.80 381.528   2
   8  -2 -15 5360.67 416.926   3
   8   2 -15 5271.98 445.189   4
  -8   2  15 5866.36 527.652   2
   8  -2 -15 6100.49 514.179   2
   8   2 -14 9323.30 573.906   4
   8  -2 -14 9662.66 515.321   1
  -8   2  14 10016.7 674.365   2
   8  -2 -14 10241.4 632.642   2
   8   2 -13 169.544 130.899   4
  -8   2  13 461.246 197.701   2
   8  -2 -13 611.932 187.756   1
  -8   2  12 3814.39 183.123   4
   8   2 -12 3770.50 356.871   4
   8  -2 -12 4087.88 318.584   1
  -8   2  12 3883.93 412.991   2
  -8   2  11 354.122 90.3835   4
   8   2 -11 241.386 129.159   4
   8  -2 -11 696.229 163.976   1
  -8   2  11 262.985 148.358   2
  -8   2  10 25057.9 531.451   4
   8   2 -10 23623.2 839.313   4
  -8   2  10 23421.2 952.089   2
   8  -2 -10 23721.7 631.522   1
   8   2  -9 9328.32 523.159   4
  -8   2   9 9842.43 357.340   4
  -8   2   9 9261.76 595.100   2
   8  -2  -9 9637.80 377.903   1
  -8   2   8 4457.33 252.493   4
   8   2  -8 3950.64 349.436   4
   8  -2  -8 4309.52 244.108   1
  -8   2   8 3890.76 404.249   2
   8   2  -7 13367.5 608.413   4
  -8   2   7 14065.5 444.796   4
  -8   2   7 14507.1 733.972   2
   8  -2  -7 13058.7 364.802   1
   8   2  -6 1918.66 251.024   4
  -8   2   6 2845.48 215.017   4
   8  -2  -6 1924.73 139.211   1
  -8   2   6 2918.40 357.347   2
  -8   2   5 2991.68 227.095   4
   8   2  -5 1869.23 242.028   4
  -8   2   5 3058.50 356.582   2
   8  -2  -5 1529.11 115.782   1
   8   2  -4 642.729 162.767   4
   8  -2  -4 405.981 59.6524   1
  -8   2   3 6293.40 341.538   4
  -8   2   3 7334.13 490.159   2
  -8   2   2 3938.61 287.908   4
   8   2  -2 3652.73 323.653   4
  -8   2   1 4566.26 321.061   4
   8   2  -1 4454.11 351.463   4
   8   2   0 45742.8 1083.93   4
   8  -2   0 43292.9 496.422   1
   8   2   1 8659.57 482.733   4
   8  -2   1 8336.76 262.730   1
  -8  -2  -2 18041.5 649.028   4
   8   2   2 17548.0 670.773   4
   8  -2   2 17091.4 410.509   1
   8   2   3 15128.3 623.104   4
  -8  -2  -3 15188.8 601.402   4
   8  -2   3 14063.8 409.114   1
   8   2   4 11836.1 556.016   4
  -8  -2  -4 12003.4 543.576   4
  -8  -2  -4 12542.4 518.497   3
   8  -2   4 11721.8 402.997   1
  -8  -2  -5 12068.7 554.073   4
   8   2   5 11816.9 546.880   4
  -8  -2  -5 12573.6 534.100   3
   8  -2   5 12023.2 449.794   1
   8   2   6 6222.12 403.633   4
  -8  -2  -6 5821.39 393.905   4
  -8  -2  -6 6018.09 382.645   3
   8  -2   6 6052.27 346.695   1
   8   2   7 6283.15 408.886   4
  -8  -2  -7 6229.38 412.999   4
  -8  -2  -7 6482.55 409.837   3
   8  -2   7 6637.21 388.027   1
   8   2   8 1835.55 232.272   4
  -8  -2  -8 1921.62 231.478   3
  -8  -2  -8 1937.87 236.111   4
   8  -2   8 1676.04 216.762   1
  -8  -2  -9 4853.52 377.459   3
  -8  -2  -9 4327.73 344.847   4
   8   2   9 4455.64 350.207   4
   8  -2   9 4587.01 355.118   1
  -8  -2 -10 2630.77 287.648   3
  -8   2 -10 2827.80 336.643   4
   8   2  10 2646.40 271.442   4
  -8  -2 -10 2556.25 275.179   4
   8  -2  10 2374.10 274.897   1
  -8  -2 -10 2464.86 309.106   1
  -8   2 -11 7885.56 555.472   4
  -8  -2 -11 7086.43 474.873   3
   8   2  11 6486.13 421.891   4
  -8  -2 -11 6523.43 435.358   4
  -8  -2 -11 7265.87 522.276   1
   8  -2  11 6929.37 467.888   1
   8   2  12 6403.13 421.270   4
  -8  -2 -12 7127.29 489.652   3
  -8   2 -12 7640.07 565.036   4
  -8  -2 -12 6574.18 444.101   4
  -8  -2 -12 7164.23 526.969   1
   8  -2  12 6742.89 478.115   1
  -8  -2 -13 3775.68 377.679   3
  -8  -2 -13 3654.04 339.615   4
   8   2  13 3725.05 328.200   4
  -8   2 -13 4262.31 437.013   4
  -8  -2 -13 4101.42 430.069   1
   8  -2  13 3609.87 369.797   1
  -8  -2 -14 2254.92 278.326   4
  -8   2 -14 2259.55 325.665   4
   8   2  14 2233.62 266.871   4
   8  -2  14 1630.11 264.874   1
  -8  -2 -15 1966.85 270.141   4
   8   2  15 2234.56 273.547   4
   8  -2  15 1497.01 315.874   1
   8   2  16 11732.4 600.324   4
  -8  -2 -16 10009.2 578.215   4
   8  -2  16 11702.0 745.042   1
   8   2  17 8978.16 537.080   4
  -8  -2 -17 7872.21 519.760   4
   8  -2  17 9232.49 671.044   1
  -8  -2 -18 442.549 153.432   4
   8  -2  18 917.600 279.542   1
  -8  -2 -19 69.0826 108.051   4
   8  -2  19 317.237 214.194   1
  -8  -2 -20 212.484 122.937   4
   8  -2  20 583.422 257.034   1
  -8  -2 -21 752.868 193.908   4
   8  -2  21 1000.24 299.769   1
   8  -2  22 555.389 228.184   3
   8  -2  22 389.023 230.434   1
   8  -2  23 1221.29 286.322   3
   8  -2  23 1065.48 312.152   1
   8  -2  24 1169.74 285.191   3
   8  -2  24 1256.29 333.084   1
   8  -2  25 36.9395 135.945   3
   8  -2  25 9.56154 197.792   1
   8  -2  26 459.277 256.811   1
   8  -2  26 262.893 165.699   3
   8  -2  27 475.490 249.117   1
   8  -2  27 411.539 220.699   3
  -8  -2 -29 98.0672 169.518   2
  -8  -3  31 1400.02 305.310   3
   8   3 -30-98.7353 173.842   4
  -8  -3  30 123.537 160.799   3
  -8  -3  29 291.988 180.851   3
   8   3 -29 372.091 226.955   4
  -8  -3  28 318.398 183.730   3
   8   3 -28 413.635 229.616   4
   8  -3 -28 750.174 309.679   2
  -8  -3  28 743.980 356.446   1
  -8  -3  27 1230.05 272.423   3
   8  -3 -27 1436.07 378.497   2
  -8  -3  27 2035.50 459.859   1
  -8  -3  26 986.207 238.124   3
   8  -3 -26 1205.79 363.340   2
  -8  -3  26 1636.77 434.050   1
   8  -3 -25 1054.20 342.429   2
  -8  -3  25 1583.05 423.458   1
   8  -3 -24 1362.77 374.077   2
  -8  -3  24 1534.45 418.713   1
   8  -3 -23 1007.64 319.947   2
   8  -3 -22 235.445 224.539   2
   8  -3 -21 2661.52 454.922   2
   8  -3 -20 777.880 307.035   2
   8  -3 -19 779.439 289.881   2
   8  -3 -19 548.856 234.534   1
   8  -3 -18 3176.28 475.636   2
   8  -3 -18 2827.54 368.879   1
   8  -3 -17 8912.25 736.899   2
   8  -3 -17 8265.65 555.039   1
   8  -3 -16 2225.41 307.050   1
  -8   3  16 2535.72 398.478   2
   8  -3 -16 2158.94 320.322   3
  -8   3  15 16784.8 977.199   2
   8  -3 -15 17321.1 826.468   3
   8  -3 -15 15697.2 676.929   1
   8  -3 -15 16790.1 953.264   2
  -8   3  14 2751.80 402.990   2
   8  -3 -14 2344.49 282.581   1
  -8   3  13 3258.95 167.504   4
  -8   3  13 3519.26 452.726   2
   8  -3 -13 3324.35 314.200   1
  -8  -3  13 3487.46 209.581   2
   8  -3 -13 4015.51 490.946   2
  -8   3  12 1536.08 144.920   4
  -8  -3  12 1542.93 180.158   2
  -8   3  12 1737.77 326.057   2
   8  -3 -12 1030.66 190.174   1
   8   3 -11 197.271 152.390   4
  -8   3  11 101.255 84.5873   4
  -8  -3  11 16.1029 130.822   2
   8  -3 -11-223.973 156.106   1
  -8   3  11 0.13815 115.592   2
  -8   3  10 10900.3 388.700   4
   8   3 -10 10328.2 633.631   4
  -8   3  10 11392.5 761.754   2
   8  -3 -10 9786.67 448.430   1
  -8  -3  10 10857.6 482.132   2
   8  -3 -10 12919.6 755.871   2
   8   3  -9 19809.5 857.382   4
  -8   3   9 19277.1 538.772   4
   8  -3  -9 17847.7 545.955   1
  -8   3   9 19832.6 984.385   2
  -8  -3   9 18780.7 643.019   2
  -8   3   8 521.439 121.753   4
   8   3  -8 317.163 160.821   4
   8  -3  -8 565.743 124.174   1
  -8   3   8 598.528 203.538   2
   8   3  -7 8015.76 534.305   4
  -8   3   7 8336.75 393.745   4
   8  -3  -7 7488.54 317.069   1
  -8   3   7 8223.06 618.105   2
  -8   3   6 6747.70 377.188   4
   8   3  -6 6067.88 463.173   4
  -8   3   6 6956.25 566.976   2
   8  -3  -6 5921.44 271.893   1
  -8   3   5 16379.5 595.949   4
   8   3  -5 15346.7 712.796   4
  -8   3   5 15531.0 833.418   2
   8   3  -4 139.207 118.204   4
  -8   3   4 259.186 147.048   4
  -8   3   4 113.378 155.032   2
   8   3  -3 11159.9 604.712   4
  -8   3   3 12381.2 746.322   2
   8   3  -2 13651.6 672.940   4
  -8   3   2 15529.3 836.988   2
   8   3  -1 14580.6 691.121   4
  -8   3   1 16228.1 839.071   2
   8   3   0 924.885 205.401   4
  -8   3   0 1965.52 330.970   2
   8   3   1 2021.83 267.690   4
  -8   3  -1 2160.34 328.076   2
  -8   3  -2 3136.20 374.156   4
  -8   3  -2 3837.40 424.404   2
  -8   3  -3 13177.9 686.908   4
   8   3   3 12175.2 628.195   4
  -8   3  -3 14154.7 751.797   2
  -8   3  -4 1281.05 255.557   4
   8   3   4 521.852 172.880   4
   8   3   5 4250.88 371.578   4
  -8  -3  -5 4425.72 359.847   4
  -8  -3  -6 6809.40 453.306   4
   8   3   6 7390.25 495.386   4
  -8   3  -7 22176.8 948.782   4
   8   3   7 19950.7 776.063   4
  -8  -3  -7 20252.5 762.983   4
   8  -3   7 20625.0 707.029   1
  -8  -3  -8 21.8615 96.2025   4
   8   3   8 149.939 141.424   4
  -8   3  -8 68.7826 135.203   4
  -8  -3  -8-4.55023 92.6400   3
  -8   3  -9 7765.13 591.356   4
  -8  -3  -9 7398.03 466.998   4
   8   3   9 7550.90 482.529   4
   8  -3   9 7980.28 496.024   1
  -8  -3  -9 7272.22 511.017   3
   8   3  10 8809.89 514.943   4
  -8  -3 -10 8721.32 507.339   4
   8  -3  10 9194.91 547.959   1
  -8  -3 -10 9052.01 578.611   3
   8   3  11 5149.69 398.369   4
  -8  -3 -11 4701.87 375.506   4
   8  -3  11 5269.35 431.218   1
  -8  -3 -11 5336.10 461.095   3
   8   3  12 1462.00 234.953   4
  -8  -3 -12 1519.57 236.766   4
   8  -3  12 1934.87 300.477   1
   8   3  13 1292.88 217.266   4
  -8  -3 -13 1244.91 211.802   4
   8  -3  13 1364.02 269.366   1
   8   3  14 1097.39 214.465   4
  -8  -3 -14 1003.22 198.367   4
   8  -3  14 1214.50 264.829   1
  -8  -3 -15 6858.19 458.041   4
   8   3  15 6963.76 457.757   4
   8  -3  15 7435.44 575.958   1
   8   3  16 632.638 173.361   4
  -8  -3 -16 542.119 157.435   4
   8  -3  16 276.262 185.359   1
   8   3  17 242.691 142.134   4
  -8  -3 -17 151.184 108.592   4
   8  -3  17-155.087 243.274   1
  -8  -3 -18 242.949 131.936   4
   8   3  18 337.796 165.121   4
   8  -3  18 74.1968 228.844   1
  -8  -3 -19 233.899 117.334   4
   8   3  19 198.755 136.603   4
   8  -3  19-65.5809 249.067   1
   8  -3  20-371.751 281.323   1
   8  -3  21-304.835 275.164   1
   8  -3  22 1079.77 316.217   1
   8  -3  23 1701.60 387.247   1
   8  -3  24 473.039 295.335   1
   8  -3  25 350.377 270.392   1
  -8  -3 -25 33.1227 147.174   2
   8  -3  26 706.096 305.463   1
  -8  -3 -26 546.397 270.801   2
   8  -3  27 208.166 248.498   1
  -8  -3 -27 107.787 190.546   2
  -8  -3 -28 58.6068 160.745   2
   8   4 -30 122.026 237.258   4
   8   4 -29 78.7310 206.989   4
   8  -4 -29 1092.13 382.307   2
   8  -4 -28 748.611 349.424   2
   8  -4 -27 1129.92 403.344   2
   8  -4 -26 874.550 359.908   2
  -8  -4  26 862.382 425.908   1
   8  -4 -25 1092.41 391.165   2
   8  -4 -24 774.682 343.542   2
   8  -4 -23 1863.04 458.356   2
   8  -4 -22 935.982 374.766   2
   8  -4 -21 1168.85 390.582   2
   8  -4 -20 974.728 357.653   2
   8  -4 -19 6060.96 706.947   2
   8  -4 -18 224.101 279.389   2
   8  -4 -18 163.690 172.580   1
   8  -4 -17 2421.15 483.108   2
   8  -4 -17 2242.48 329.388   1
   8  -4 -16 275.149 244.621   2
   8  -4 -16 135.538 147.490   1
   8  -4 -15 705.364 290.515   2
   8  -4 -15 86.3651 152.363   1
  -8   4  14 2059.79 146.406   4
   8  -4 -14 1448.08 242.975   1
   8  -4 -14 2158.74 427.091   2
  -8   4  13 367.604 96.8547   4
   8  -4 -13 199.183 139.415   1
  -8  -4  13 343.299 143.001   2
  -8   4  12 2896.06 225.024   4
  -8  -4  12 2647.77 271.997   2
   8  -4 -12 3477.35 329.141   1
   8  -4 -12 3538.50 532.172   2
  -8   4  11 5879.08 328.238   4
   8  -4 -11 5602.93 384.916   1
  -8  -4  11 6296.63 420.101   2
   8  -4 -11 5728.46 651.502   2
  -8   4  10 160.051 98.0107   4
   8   4 -10 158.313 143.722   4
   8  -4 -10 236.356 123.865   1
  -8  -4  10 172.265 144.692   2
   8   4  -9 85.3191 134.348   4
  -8   4   9-3.93396 97.9844   4
   8  -4  -9-92.8032 106.236   1
   8   4  -8 1053.50 251.535   4
   8  -4  -8 682.353 135.673   1
   8   4  -7 11973.6 730.318   4
   8   4  -6 2890.06 364.795   4
  -8   4   6 3005.97 423.834   2
   8   4  -5 191.457 133.192   4
  -8   4   5 52.7021 120.682   2
   8   4  -4 547.383 186.940   4
  -8   4   4 618.615 220.801   2
  -8   4   3 4954.46 442.836   4
   8   4  -3 4565.52 435.211   4
  -8   4   3 4891.95 520.656   2
  -8  -4   3 4654.84 465.537   2
   8   4  -2 574.158 176.353   4
  -8   4   2 612.935 194.942   2
   8   4  -1 32.5353 98.9001   4
  -8   4   1-89.3008 170.850   2
   8   4   0 1160.94 233.086   4
  -8   4   0 1214.10 271.413   2
   8   4   1 256.821 151.207   4
  -8   4  -1 165.314 188.680   2
   8   4   2 515.621 172.305   4
  -8   4  -2 333.333 151.850   2
   8   4   3 1774.50 288.568   4
  -8   4  -3 1840.58 323.482   2
   8   4   4 8691.16 586.068   4
  -8   4  -4 10461.4 747.194   2
   8   4   5 3836.68 399.455   4
  -8   4  -5 3856.29 464.506   2
   8   4   6 359.028 171.497   4
  -8   4  -6 191.824 161.993   2
   8   4   7 63.1876 129.001   4
  -8   4  -7 133.883 166.184   2
   8   4   8 395.267 180.497   4
  -8   4  -8 917.559 291.427   2
   8   4   9 4798.75 432.861   4
  -8   4  -9 5277.45 535.254   2
   8   4  10 2690.50 326.745   4
  -8   4 -10 3184.14 426.330   2
   8   4  11 853.814 210.033   4
  -8   4 -11 1008.67 277.314   2
   8   4  12 448.697 173.960   4
   8  -4  12 1043.23 278.681   1
  -8   4 -12 470.996 221.084   2
   8   4  13 488.800 179.886   4
  -8   4 -13 537.680 232.397   2
   8  -4  13 858.089 269.332   1
   8   4  14 2027.05 285.631   4
  -8   4 -14 2390.26 373.642   2
   8  -4  14 2604.01 382.879   1
   8   4  15 696.636 192.448   4
  -8   4 -15 915.283 262.157   2
   8  -4  15 1084.11 287.943   1
   8   4  16 3528.71 352.950   4
  -8   4 -16 4645.25 515.721   2
   8  -4  16 3895.24 456.532   1
   8   4  17 833.168 203.677   4
   8  -4  17 857.061 276.582   1
   8   4  18 474.562 159.113   4
   8  -4  18 133.275 207.500   1
  -8  -4 -18 439.517 269.708   2
   8   4  19 133.638 129.388   4
   8  -4  19-231.765 233.935   1
  -8  -4 -19 57.7466 192.608   2
   8  -4  20 793.287 300.725   1
  -8  -4 -20 826.349 316.349   2
   8  -4  21 1851.13 375.595   1
  -8  -4 -21 2110.92 462.266   2
   8  -4  22 582.040 255.113   1
  -8  -4 -22 730.903 301.928   2
   8  -4  23-265.040 319.974   1
  -8  -4 -23 331.528 244.526   2
   8  -4  24-286.643 342.962   1
  -8  -4 -24 192.407 227.441   2
   8  -4  25 72.7301 235.775   1
  -8  -4 -25 232.871 211.797   2
   8  -5 -26 1073.12 447.087   2
   8  -5 -25 982.621 458.950   2
   8  -5 -24 1229.26 454.489   2
   8  -5 -23 913.189 410.219   2
   8  -5 -22 570.484 382.346   2
   8  -5 -21 1113.88 457.569   2
   8  -5 -20 843.159 414.694   2
   8  -5 -19 304.983 329.805   2
   8  -5 -18 166.320 274.449   2
   8  -5 -17 1098.78 423.320   2
   8  -5 -16 289.571 288.300   2
   8  -5 -15 1081.36 389.493   2
   8  -5 -15 864.169 225.211   1
   8  -5 -14 349.968 328.762   2
   8  -5 -14 720.004 211.672   1
   8  -5 -13 1038.79 348.704   2
  -8  -5  13 144.085 153.390   2
   8  -5 -13 619.116 188.487   1
  -8   5  12 344.897 125.196   4
   8  -5 -12 777.344 379.150   2
   8  -5 -12 366.078 157.937   1
   8   5 -11 139.552 137.868   4
   8  -5 -11 106.809 107.081   1
   8   5 -10 125.695 140.181   4
   8  -5 -10-24.0633 110.854   1
   8   5  -9 2446.26 382.083   4
  -8  -5   9 2371.02 346.405   2
   8  -5  -9 1849.37 242.480   1
   8   5  -8 503.953 206.393   4
  -8   5   8 550.988 185.947   4
  -8  -5   8 842.815 257.812   2
  -8   5   7 1880.58 295.913   4
   8   5  -7 1727.14 326.764   4
  -8  -5   7 1683.55 337.233   2
   8   5  -6 1652.76 308.145   4
  -8   5   6 1857.35 304.922   4
  -8  -5   6 1662.17 352.088   2
   8   5  -5 918.345 247.455   4
   8   5  -4 1276.68 273.648   4
  -8  -5   4 1063.94 319.371   2
   8   5  -3 278.010 163.675   4
  -8  -5   3 160.247 241.837   2
   8   5  -2 2213.68 351.779   4
  -8  -5   2 2697.44 457.347   2
   8   5  -1 7803.52 623.965   4
  -8  -5   1 8257.58 719.889   2
   8   5   0 2025.45 328.283   4
  -8  -5   0 2017.42 407.956   2
   8   5   1 222.853 153.490   4
  -8  -5  -1 301.724 273.583   2
   8   5   2 963.928 252.744   4
  -8  -5  -2 815.614 313.733   2
   8   5   3 740.169 235.646   4
  -8  -5  -3 984.468 350.970   2
   8   5   4 436.998 205.314   4
  -8  -5  -4 466.942 290.122   2
   8   5   5 574.561 216.769   4
  -8  -5  -5 633.646 325.246   2
   8   5   6 138.914 166.265   4
  -8  -5  -6 163.048 268.999   2
   8   5   7 951.713 251.758   4
  -8  -5  -7 809.773 337.927   2
   8   5   8 891.948 241.196   4
  -8  -5  -8 639.855 317.321   2
   8   5   9 188.076 185.900   4
  -8  -5  -9-11.7054 185.005   2
   8   5  10 1114.09 263.101   4
  -8  -5 -10 1053.99 327.615   2
   8   5  11 1911.66 319.142   4
  -8  -5 -11 1930.94 436.972   2
   8   5  12 2360.66 334.886   4
  -8  -5 -12 2795.35 511.227   2
   8   5  13 132.413 148.464   4
   8  -5  13 802.277 284.550   1
  -8  -5 -13 276.437 252.697   2
   8   5  14 999.398 234.042   4
   8  -5  14 1789.30 362.353   1
  -8  -5 -14 856.812 322.281   2
   8   5  15 2613.57 325.677   4
   8  -5  15 3080.53 450.665   1
  -8  -5 -15 2508.92 510.771   2
   8   5  16-34.5246 125.236   4
  -8  -5 -16 297.827 252.736   2
   8  -5  16 415.920 267.518   1
   8  -5  17 378.202 264.246   1
  -8  -5 -17 32.1002 221.830   2
   8  -5  18 1154.40 337.061   1
  -8  -5 -18 1218.11 396.065   2
   8  -5  19 125.353 239.271   1
  -8  -5 -19 293.832 295.349   2
   8  -5  20 519.881 297.302   1
  -8  -5 -20 764.570 382.204   2
   8  -5  21 119.876 252.712   1
   8  -5  22 466.507 288.561   1
   8  -5  23 374.095 307.975   1
   8  -6 -19 1185.49 488.953   2
   8  -6 -18 923.535 503.070   2
   8  -6 -17 1003.64 463.320   2
   8  -6 -16 723.570 394.848   2
   8   6 -15 265.068 205.915   4
   8  -6 -15 1279.56 425.131   2
   8   6 -14 151.939 184.149   4
   8  -6 -14 1122.07 414.563   2
   8   6 -13-86.3815 164.525   4
   8  -6 -13 666.212 382.384   2
   8   6 -12 102.794 158.965   4
  -8  -6  12 405.643 262.774   2
   8   6 -11 314.727 213.219   4
  -8  -6  11 276.655 239.890   2
   8   6 -10 496.399 220.537   4
  -8  -6  10 233.765 233.781   2
   8   6  -9 90.6630 160.017   4
  -8  -6   9-237.172 274.564   2
   8   6  -8 548.233 240.824   4
  -8  -6   8 204.286 239.663   2
   8   6  -7 539.608 231.679   4
  -8  -6   7 124.625 251.978   2
   8   6  -6 437.794 219.345   4
  -8  -6   6 138.493 222.623   2
   8   6  -5 581.492 225.733   4
  -8  -6   5 800.174 316.160   2
   8   6  -4 270.225 194.648   4
  -8  -6   4 404.364 288.480   2
   8   6  -3 2349.40 394.508   4
  -8  -6   3 2449.25 462.740   2
   8   6  -2 350.370 181.176   4
  -8  -6   2 640.075 323.709   2
   8   6  -1 44.7115 145.346   4
  -8  -6   1-108.072 239.019   2
   8   6   0 224.472 188.430   4
  -8  -6   0 193.959 289.673   2
   8   6   1 539.599 223.660   4
  -8  -6  -1 688.341 333.088   2
   8   6   2 592.488 237.008   4
   8   6   3 82.4348 170.045   4
  -8  -6  -3 115.062 239.789   2
   8   6   4 667.403 256.080   4
  -8  -6  -4 769.736 347.809   2
   8   6   5 2920.33 449.571   4
   8   6   6 1171.46 315.075   4
   8   6   7 1242.94 324.920   4
  -8  -6  -7 1702.18 441.124   2
   8   6   8 2335.98 398.950   4
  -8  -6  -8 2206.05 505.040   2
   8   6   9 1280.55 319.948   4
  -8  -6  -9 1199.54 403.557   2
   8   6  10 103.442 168.876   4
  -8  -6 -10 253.149 295.657   2
   8   6  11 392.446 210.470   4
  -8  -6 -11 449.236 298.858   2
   8   6  12 250.240 188.464   4
  -8  -6 -12 66.0239 267.115   2
   8   6  13 126.187 175.288   4
  -8  -6 -13-158.582 219.698   2
   8  -6  14 2056.46 419.041   1
  -8  -6 -14 1454.38 460.578   2
   8  -6  15 975.396 343.809   1
   8  -6  16 1362.85 381.653   1
   8  -6  17 1905.69 427.032   1
   8  -6  18 458.871 311.339   1
   8  -6  19 1413.17 409.057   1
   8  -6  20 641.222 324.715   1
   8   7 -11 1068.06 329.327   4
   8   7 -10 116.912 217.150   4
   8   7  -9 203.072 213.123   4
  -8  -7   9 239.250 265.449   2
   8   7  -8 585.036 259.459   4
  -8  -7   8 76.3889 266.323   2
   8   7  -7 245.823 223.771   4
  -8  -7   7 21.6986 267.012   2
   8   7  -6 216.373 208.216   4
  -8  -7   6 126.597 249.170   2
   8   7  -5 103.206 176.813   4
  -8  -7   5-181.562 279.350   2
   8   7  -4 250.175 205.890   4
  -8  -7   4-317.576 268.683   2
   8   7  -3 274.523 214.583   4
  -8  -7   3-194.219 282.636   2
   8   7  -2 157.715 188.324   4
  -8  -7   2-171.330 239.209   2
   8   7  -1 356.756 224.315   4
  -8  -7   1 452.296 240.676   2
   8   7   0-137.815 188.999   4
  -8  -7   0 338.475 245.031   2
   8   7   1 810.693 301.802   4
  -8  -7  -1 757.532 311.761   2
   8   7   2 64.9294 195.317   4
  -8  -7  -2 370.171 277.226   2
   8   7   3 249.308 244.620   4
  -8  -7  -3 647.549 306.536   2
   8   7   4 1069.96 347.162   4
  -8  -7  -4 922.604 358.918   2
   8   7   5 1366.19 362.599   4
  -8  -7  -5 1325.07 430.225   2
   8   7   6 122.519 211.848   4
  -8  -7  -6 95.4461 212.773   2
   8   7   7 478.681 273.883   4
  -8  -7  -7 672.031 349.009   2
   8   7   8 342.455 252.020   4
  -8  -7  -8 283.281 293.118   2
   8   7   9 311.357 250.962   4
  -8  -8   5 344.731 276.786   2
  -8  -8   4-148.184 238.227   2
  -8  -8   3-381.215 321.609   2
  -8  -8   2-137.741 288.403   2
  -8  -8   1-182.394 314.757   2
  -8  -8   0-650.328 422.020   2
   8   8   2-63.8198 217.959   4
   8   8   3 276.987 252.413   4
   8   8   4-23.5366 225.371   4
  -9   0  32 69.2560 212.180   1
  -9   0  31 409.723 274.042   1
  -9   0  30 395.654 259.177   1
  -9   0  29 201.088 264.989   1
  -9   0  28 383.654 274.934   1
  -9   0  27 653.400 267.109   1
   9   0 -26 39.5440 111.605   4
  -9   0  26 63.6994 142.659   3
  -9   0  26-222.087 228.399   1
   9   0 -25 142.394 108.710   4
  -9   0  25-314.864 293.426   1
  -9   0  25-88.4035 137.608   3
   9   0 -24 90.4385 107.672   4
  -9   0  24 67.6786 127.670   3
   9   0 -23 1201.71 190.593   4
  -9   0  23 757.532 293.574   1
  -9   0  23 1010.60 220.200   3
   9   0 -22 37.8329 92.1690   4
  -9   0  22-125.961 250.597   1
  -9   0  22-29.0835 123.944   3
   9   0 -21 2318.18 246.603   4
  -9   0  21 2286.94 377.205   1
  -9   0  21 2259.59 295.065   3
   9   0 -20-37.8522 77.9332   4
  -9   0  20-55.7041 235.543   1
  -9   0  20-127.550 119.500   3
   9   0 -19 81.6225 84.0283   4
  -9   0  19 78.7856 214.507   1
  -9   0  19-59.7169 108.984   3
   9   0 -18-18.0098 80.5244   4
  -9   0  18 49.7806 202.701   1
  -9   0  18 3.21981 85.9844   3
   9   0 -17 43.2606 80.8239   4
  -9   0  17 36.3376 107.148   2
  -9   0  17 106.834 93.5413   3
  -9   0  17 103.475 218.901   1
   9   0 -16-2.96567 74.4117   4
  -9   0  16-3.55182 100.414   2
  -9   0  16 36.6967 86.5941   3
   9   0 -15 10570.3 476.435   4
  -9   0  15 10565.8 491.516   3
   9   0 -14 8.92445 85.8729   4
  -9   0  14 79.3326 116.088   2
  -9   0  14 12.7129 79.4396   3
   9   0 -13 360.809 128.433   4
  -9   0  13 26.5449 143.659   2
  -9   0  13 212.421 101.017   3
   9   0 -12 126.610 100.002   4
  -9   0  12-51.2549 104.312   2
  -9   0  12 39.1630 76.4360   3
   9   0 -11 38.3414 103.086   4
  -9   0  11 162.438 133.424   2
   9   0 -10 103.933 112.976   4
  -9   0  10 54.7420 96.6790   4
  -9   0  10 364.576 158.523   2
   9   0  -9 4486.34 307.350   4
  -9   0   9 4279.85 278.326   4
   9   0  -8-81.8953 84.1846   4
  -9   0   8 12.5513 69.9432   4
   9   0  -7 955.445 163.342   4
  -9   0   7 952.814 145.147   4
  -9   0   6 4.32641 88.5570   4
   9   0  -6 129.598 102.259   4
   9   0  -5 6656.02 367.918   4
  -9   0   5 6583.08 357.843   4
  -9   0   4 62.3328 98.5916   4
   9   0  -4 9.64352 81.6542   4
   9   0  -3 60098.3 1090.52   4
   9   0  -2 137.911 124.681   4
   9   0  -1 34682.7 432.016   3
   9   0  -1 34804.0 844.116   4
   9   0   0 285.224 160.576   4
   9   0   0 454.787 105.348   3
   9   0   1 1620.52 204.475   4
   9   0   1 1612.87 139.604   3
   9   0   2 126.888 104.063   4
   9   0   2 154.019 94.3116   3
   9   0   3 11804.5 404.737   3
   9   0   3 11866.7 510.256   4
  -9   0  -3 11460.8 411.422   1
   9   0   4 117.762 86.3302   3
   9   0   4 37.7132 79.2723   4
  -9   0  -4-45.4232 82.2148   1
   9   0   5 7399.77 374.852   3
   9   0   5 7359.63 418.909   4
  -9   0  -5 7600.70 367.631   1
   9   0   6 51.4882 98.9939   4
   9   0   6 240.556 129.659   3
  -9   0  -6 151.186 116.598   1
   9   0   7 22551.2 752.836   4
   9   0   7 22971.3 722.627   3
  -9   0  -7 24176.7 787.114   4
  -9   0  -7 23485.2 719.207   1
  -9   0  -8 20.3736 95.0136   4
   9   0   8 13.3772 93.9542   4
  -9   0  -8-82.8916 120.955   1
   9   0   8 227.430 135.428   3
   9   0   9 11945.8 577.596   4
   9   0   9 12896.6 585.942   3
  -9   0  -9 13321.6 613.624   4
  -9   0  -9 12011.4 576.592   1
  -9   0 -10 30.8764 106.416   4
   9   0  10 42.5851 94.7290   4
  -9   0 -10-77.6695 160.650   1
   9   0  10 161.339 122.206   3
   9   0  11 9537.47 544.391   4
   9   0  11 10356.9 570.964   3
  -9   0 -11 11069.8 588.140   4
  -9   0 -11 10922.4 588.725   1
  -9   0 -12 69.9755 119.914   4
  -9   0 -12-69.6432 156.225   1
   9   0  12 227.795 159.380   3
  -9   0 -13 1870.19 258.534   4
   9   0  13 2012.04 280.192   3
  -9   0 -13 1691.30 281.258   1
  -9   0 -14 20.2448 115.538   4
  -9   0 -14 49.0746 176.957   1
   9   0  14 28.8637 113.796   3
  -9   0 -15 54.9703 104.567   4
   9   0  15 107.693 122.512   3
  -9   0 -15 192.661 212.315   1
  -9   0 -16-3.18477 95.6548   4
   9   0  16 49.7144 126.924   3
  -9   0 -17 32.4716 107.149   4
   9   0  17 68.8169 129.812   3
  -9   0 -18 149.672 131.284   4
   9   0  18 58.0732 146.844   3
   9   0  19 6608.18 584.636   3
  -9   0 -19 7015.20 569.095   4
   9   0  20 143.972 160.490   3
   9   0  21 13925.0 891.690   3
   9   0  22 193.604 200.003   3
   9   0  23 6729.83 650.911   3
   9   0  24 130.802 191.843   3
   9   0  25 97.2438 141.852   3
   9   0  26 53.4583 145.579   3
   9   0  27 534.566 236.601   3
  -9  -1  33-168.316 191.329   3
  -9   1  32-183.221 220.502   1
  -9  -1  32 40.3551 151.587   3
  -9  -1  31-403.618 353.554   1
  -9   1  31-134.885 213.342   1
  -9  -1  31-51.7955 140.240   3
  -9   1  30-34.1653 192.223   1
  -9  -1  30-20.0134 130.885   3
  -9   1  29 11.6668 173.861   1
  -9  -1  29-390.119 317.062   1
  -9  -1  29-51.0866 127.770   3
   9   1 -28 134.118 131.595   4
  -9  -1  28-256.648 260.739   1
  -9   1  28 240.506 207.077   1
  -9  -1  28 81.0345 124.540   3
   9   1 -27 379.943 170.327   4
  -9   1  27 537.899 239.796   1
  -9  -1  27 278.485 160.280   3
  -9  -1  27 294.974 239.609   1
   9   1 -26 535.762 180.674   4
  -9  -1  26 536.345 262.753   1
  -9   1  26 698.806 271.031   1
  -9  -1  26 517.543 195.072   3
   9   1 -25 475.803 182.657   4
  -9  -1  25 254.985 239.107   1
  -9   1  25 482.606 285.025   1
  -9  -1  25 318.243 164.620   3
   9   1 -24 240.996 144.529   4
   9  -1 -24 200.664 85.8180   4
  -9  -1  24 429.122 273.540   1
  -9   1  24 663.755 306.412   1
  -9  -1  24 430.768 175.199   3
   9   1 -23 85.5780 114.305   4
   9  -1 -23 86.1438 50.8487   4
  -9   1  23 133.092 247.192   1
  -9  -1  23 203.555 140.529   3
  -9  -1  23 156.377 261.201   1
   9   1 -22 7.68976 104.470   4
   9  -1 -22 38.3266 59.5419   4
  -9  -1  22 294.637 273.812   1
  -9   1  22 313.324 241.503   1
  -9  -1  22 114.301 132.116   3
   9   1 -21 2937.89 328.456   4
   9  -1 -21 2429.91 168.418   4
  -9  -1  21 3052.30 328.010   3
  -9   1  21 3666.67 440.983   1
  -9  -1  21 3881.89 473.669   1
   9  -1 -20 2169.20 167.066   4
   9   1 -20 2514.65 309.485   4
  -9  -1  20 2596.63 297.519   3
  -9   1  20 3729.53 449.479   1
  -9  -1  20 3678.78 468.141   1
   9   1 -19 1661.96 239.491   4
   9  -1 -19 1432.59 141.383   4
  -9  -1  19 1574.78 227.339   3
  -9  -1  19 2369.68 404.318   1
  -9   1  19 2338.76 370.380   1
   9  -1 -18 152.019 66.9856   4
   9   1 -18 138.386 108.912   4
  -9  -1  18 353.985 134.809   3
   9   1 -17 77.8514 104.839   4
   9  -1 -17 178.040 79.2228   4
  -9   1  17 333.527 203.503   1
  -9  -1  17 205.869 107.740   3
  -9   1  17 44.1330 132.351   2
   9  -1 -16 1189.66 137.286   4
  -9  -1  16 1463.05 195.218   3
   9   1 -16 1307.92 212.366   4
  -9   1  16 1381.87 251.277   2
  -9  -1  15 285.392 111.866   3
   9  -1 -15 105.682 68.7758   4
   9   1 -15 33.2186 85.3354   4
  -9  -1  15 70.8881 68.6453   2
  -9   1  15-12.2600 129.694   2
  -9  -1  14 1325.79 171.019   3
   9  -1 -14 1078.52 135.447   4
   9   1 -14 1179.37 195.381   4
   9  -1 -14 484.242 130.666   3
  -9  -1  14 986.834 123.776   2
  -9   1  14 1198.79 220.917   2
   9   1 -13 1223.18 198.860   4
  -9  -1  13 1233.76 158.354   3
   9  -1 -13 1184.30 175.225   3
   9  -1 -13 1162.89 140.547   4
  -9  -1  13 1108.34 145.104   2
  -9   1  13 1200.47 229.856   2
  -9   1  13 855.772 186.167   1
  -9   1  12 3787.08 233.313   4
   9  -1 -12 3682.30 236.227   4
   9   1 -12 3494.33 309.828   4
   9  -1 -12 3716.27 266.773   3
  -9   1  12 3383.91 345.308   2
  -9   1  12 3409.74 305.193   1
   9   1 -11 1147.92 190.583   4
  -9   1  11 1185.97 140.267   4
   9  -1 -11 1224.16 148.284   4
   9  -1 -11 1187.66 152.689   3
  -9   1  11 933.596 189.691   2
  -9   1  11 956.043 176.233   1
   9  -1 -10 826.079 146.289   4
  -9   1  10 762.917 123.225   4
   9   1 -10 707.003 171.595   4
  -9   1  10 547.343 160.406   2
  -9   1  10 720.696 155.276   1
   9  -1 -10 677.038 119.497   3
  -9   1   9 21194.5 560.010   4
   9  -1  -9 20689.0 563.220   4
   9   1  -9 21497.1 731.082   4
  -9   1   9 20470.2 778.274   2
   9  -1  -9 20556.1 525.684   3
  -9   1   9 20286.5 564.871   1
  -9   1   8 7031.77 336.539   4
   9  -1  -8 6697.93 334.374   4
   9   1  -8 6717.87 415.559   4
  -9   1   8 6240.20 293.346   1
  -9   1   8 6675.18 449.774   2
  -9   1   7 28901.3 682.339   4
   9   1  -7 27740.0 812.305   4
  -9  -1   7 28264.8 785.857   4
   9  -1  -7 28014.4 672.747   4
  -9   1   7 26643.4 534.564   1
  -9   1   7 25663.3 817.814   2
   9  -1  -6 8291.33 382.601   4
   9   1  -6 7834.99 437.274   4
  -9   1   6 8517.12 381.314   4
  -9   1   6 7390.08 251.266   1
   9  -1  -5 1548.08 183.729   4
  -9   1   5 1686.28 182.494   4
   9   1  -5 1626.26 215.623   4
  -9   1   5 1401.18 98.1395   1
   9   1  -4 1039.41 176.319   4
  -9   1   4 849.995 146.042   4
   9  -1  -4 933.240 156.375   4
  -9   1   3 10721.9 446.188   4
   9  -1  -3 10518.4 456.015   4
   9   1  -3 10566.7 507.678   4
   9  -1  -2 1642.48 210.315   4
   9   1  -2 1424.24 208.271   4
  -9   1   2 1555.59 200.250   4
   9   1  -1 5161.51 359.235   4
   9  -1  -1 5195.68 342.742   4
  -9  -1   1 5127.29 206.322   3
   9   1   0 680.782 155.484   4
   9  -1   0 701.863 162.648   4
  -9  -1   0 598.269 90.0081   3
  -9   1   0 557.437 75.2368   1
   9  -1   1 88.4859 97.8320   4
   9   1   1 110.028 97.9693   4
  -9  -1  -1 123.293 61.2471   3
  -9   1  -1 110.687 68.8283   1
   9  -1   2 190.865 131.156   4
   9   1   2 224.734 118.033   4
  -9   1  -2 211.005 93.7111   1
  -9  -1  -2 159.867 78.9859   3
  -9  -1  -3 13198.6 433.508   3
   9  -1   3 12687.7 571.470   4
   9   1   3 12462.5 551.574   4
  -9   1  -3 12891.7 406.475   1
  -9  -1  -4 5155.55 298.466   3
   9   1   4 5025.15 357.925   4
   9  -1   4 4813.63 377.982   4
  -9   1  -4 5009.19 292.685   1
  -9  -1  -5 6017.41 402.937   4
   9  -1   5 5349.55 394.024   4
  -9  -1  -5 5889.68 329.927   3
   9   1   5 5860.65 387.187   4
  -9   1  -5 6143.10 337.866   1
   9  -1   5 5361.03 287.450   1
  -9  -1  -6 14910.0 548.592   3
  -9  -1  -6 15336.7 633.779   4
   9   1   6 14496.9 594.877   4
   9  -1   6 14419.9 497.382   1
  -9   1  -6 15524.0 558.156   1
  -9  -1  -7 526.538 142.678   3
  -9  -1  -7 372.988 132.425   4
   9   1   7 425.169 134.791   4
  -9   1  -7 456.070 165.287   1
  -9  -1  -7 214.112 90.5982   1
   9  -1   7 255.089 92.3648   1
   9   1   7 506.570 141.964   3
   9   1   8 210.868 114.420   4
  -9  -1  -8 176.605 110.747   4
  -9  -1  -8 78.0614 90.8991   1
   9  -1   8 156.147 99.6766   1
  -9   1  -8 480.173 180.382   1
   9   1   8 201.407 119.835   3
  -9   1  -9 1828.03 250.018   4
   9   1   9 1664.75 228.354   4
  -9  -1  -9 1747.69 239.063   4
   9  -1   9 1653.24 211.226   1
  -9  -1  -9 1801.63 245.208   1
   9   1   9 1552.40 227.985   3
  -9   1  -9 2188.12 282.638   1
  -9   1 -10 2061.45 271.247   4
   9   1  10 1988.83 246.182   4
  -9  -1 -10 2210.01 267.819   4
   9  -1  10 1776.66 228.887   1
  -9  -1 -10 2262.74 281.419   1
  -9   1 -10 2528.53 315.044   1
   9   1  10 2037.78 273.604   3
  -9   1 -11 2044.95 268.553   4
  -9  -1 -11 1862.19 245.199   4
   9   1  11 1770.65 241.214   4
   9  -1  11 1779.67 244.100   1
  -9  -1 -11 2144.02 283.981   1
  -9   1 -11 2344.39 325.576   1
   9   1  11 1816.40 260.620   3
  -9   1 -12 1087.16 213.181   4
   9   1  12 991.060 204.650   4
  -9  -1 -12 1042.24 195.453   4
  -9  -1 -12 1307.24 267.036   1
   9  -1  12 960.190 193.101   1
   9   1  12 971.392 203.181   3
  -9  -1 -13 3102.05 325.591   4
   9   1  13 2885.51 315.908   4
  -9   1 -13 3197.23 351.818   4
   9  -1  13 2882.86 322.277   1
  -9  -1 -13 3311.49 386.920   1
   9   1  13 3060.99 358.669   3
  -9  -1 -14 839.974 192.482   4
   9   1  14 841.376 194.869   4
  -9   1 -14 925.411 208.830   4
  -9  -1 -14 499.914 174.958   1
   9  -1  14 829.631 207.478   1
   9   1  14 1030.70 225.320   3
   9   1  15 3486.09 350.878   4
  -9  -1 -15 3694.16 374.744   4
  -9   1 -15 3963.93 407.091   4
   9  -1  15 3763.34 402.520   3
   9  -1  15 3608.06 384.406   1
   9   1  15 3860.48 423.459   3
   9  -1  16 1253.00 270.429   3
  -9  -1 -16 817.213 207.182   4
  -9   1 -16 911.869 231.912   4
   9  -1  16 678.920 203.155   1
   9   1  16 1038.98 257.808   3
   9  -1  17 1068.84 254.632   3
  -9  -1 -17 894.142 215.189   4
   9  -1  17 869.359 234.206   1
   9   1  17 854.600 245.174   3
   9  -1  18 225.514 176.270   3
  -9  -1 -18 103.046 113.945   4
   9  -1  18 135.709 168.029   1
   9   1  18 236.373 177.752   3
  -9  -1 -19 5752.40 500.209   4
   9  -1  19 5606.82 522.872   3
   9  -1  19 6062.51 550.635   1
   9   1  19 5401.17 558.048   3
  -9  -1 -20 48.3134 119.932   4
   9  -1  20 17.6505 161.189   1
   9  -1  20 127.171 139.725   3
   9   1  20 10.4779 139.474   3
  -9  -1 -21 2161.38 330.896   4
   9  -1  21 2221.51 361.479   3
   9  -1  21 2262.92 374.768   1
   9   1  21 2258.89 392.315   3
   9  -1  22 4193.15 488.330   3
   9  -1  22 4679.83 538.957   1
   9   1  22 4479.74 549.095   3
   9  -1  23 244.236 190.622   1
   9  -1  23 498.086 200.014   3
   9   1  23 423.247 211.997   3
   9  -1  24 236.572 158.599   3
   9  -1  24 13.0266 222.166   1
   9  -1  25 103.822 198.659   1
   9  -1  25 217.634 167.997   3
   9  -1  26 79.8490 224.101   1
   9  -1  26 95.1282 171.780   3
   9  -1  27 459.909 209.779   1
   9  -1  27 718.077 266.895   3
  -9  -2  33 1160.20 303.762   3
  -9  -2  32 20.7683 138.585   3
  -9  -2  31 12.4765 135.546   3
  -9  -2  30-177.862 272.255   1
  -9  -2  30 84.7401 118.130   3
   9   2 -29-184.168 181.570   4
  -9  -2  29 113.516 241.894   1
  -9  -2  29 71.1745 133.489   3
   9   2 -28-4.28193 158.947   4
  -9  -2  28 101.614 148.035   3
   9   2 -27 52.4634 142.060   4
  -9   2  27-237.794 252.544   1
  -9  -2  27 237.679 153.841   3
  -9  -2  27 295.980 263.890   1
   9   2 -26 1404.23 312.798   4
  -9  -2  26 1254.90 260.672   3
  -9   2  26 1258.58 317.935   1
  -9  -2  26 1743.53 414.702   1
   9   2 -25 782.099 237.042   4
  -9   2  25 453.291 241.771   1
  -9  -2  25 1271.61 375.745   1
  -9  -2  25 966.352 228.674   3
  -9  -2  24 657.277 194.345   3
   9   2 -24 576.719 213.282   4
  -9   2  24 300.882 221.813   1
  -9  -2  23 399.502 164.378   3
   9   2 -23 324.571 179.044   4
  -9   2  23-87.9032 241.526   1
  -9  -2  22 203.914 131.089   3
   9   2 -22 107.132 143.967   4
  -9   2  22-73.8884 251.049   1
  -9  -2  21 1510.49 243.323   3
   9   2 -21 1385.14 277.667   4
  -9   2  21 1143.54 276.664   1
   9   2 -20 720.174 218.492   4
   9  -2 -20 745.488 220.445   3
  -9   2  20 178.282 187.454   1
   9  -2 -19 5816.56 467.042   3
   9   2 -19 6146.03 522.896   4
  -9   2  19 5180.36 467.992   1
   9   2 -18 3972.49 416.770   4
   9  -2 -18 3714.32 371.012   3
  -9   2  18 3609.83 430.573   2
  -9   2  18 3347.42 367.549   1
   9   2 -17 283.908 151.313   4
  -9   2  17 98.2803 163.344   1
   9  -2 -17 256.111 154.690   3
  -9   2  17 279.710 158.153   2
   9   2 -16 845.197 211.151   4
   9  -2 -16 746.596 194.702   3
  -9   2  16 671.253 232.421   2
   9  -2 -15 3051.11 331.265   3
   9   2 -15 2852.00 338.654   4
  -9   2  15 2741.45 394.690   2
  -9   2  14 14.3343 127.355   1
  -9   2  14 709.841 255.505   2
   9   2 -13 69.8408 121.044   4
  -9   2  13 13.3392 57.6270   4
  -9   2  13-51.8530 127.006   2
  -9   2  12 96.8097 72.4873   4
   9   2 -12 175.564 129.986   4
  -9   2  12 159.424 164.779   2
  -9   2  11 1397.24 147.028   4
   9   2 -11 1406.22 227.716   4
  -9   2  11 1270.41 262.830   2
  -9   2  10 2430.90 200.968   4
   9   2 -10 2448.05 288.221   4
  -9   2  10 2026.04 296.213   2
  -9   2   9 1596.36 170.648   4
   9   2  -9 1293.01 213.768   4
  -9   2   9 1062.45 207.439   2
  -9   2   8 644.725 124.739   4
   9   2  -8 705.950 171.708   4
  -9   2   8 431.720 147.735   2
  -9   2   7 2588.01 216.939   4
   9   2  -7 2539.73 291.759   4
  -9   2   7 2139.85 300.815   2
  -9   2   6 209.854 100.606   4
   9   2  -6 192.502 123.680   4
  -9   2   6 251.360 166.642   2
   9   2  -5 305.156 150.195   4
  -9   2   5 256.411 97.9156   4
  -9   2   5 394.847 191.573   2
  -9   2   4 2246.40 221.254   4
   9   2  -4 2218.10 275.697   4
  -9   2   4 2798.66 333.003   2
  -9   2   3 26751.4 728.794   4
   9   2  -3 26450.6 866.013   4
  -9   2   3 27411.0 934.912   2
  -9   2   2 1344.24 190.783   4
   9   2  -2 1459.04 235.342   4
   9   2  -1 6508.22 455.889   4
  -9   2   1 439.460 131.286   4
   9   2   0 3726.47 336.859   4
   9  -2   0 3712.58 135.405   1
   9   2   1 4904.01 378.384   4
   9  -2   1 4625.54 189.723   1
   9   2   2 104.645 106.135   4
  -9  -2  -2 83.1181 97.9203   4
   9  -2   2-194.192 101.018   1
   9   2   3 6859.73 440.337   4
  -9  -2  -3 6713.23 426.334   4
   9  -2   3 6164.76 279.506   1
  -9  -2  -4 5683.96 398.034   4
   9   2   4 5776.77 406.495   4
   9  -2   4 5433.76 286.633   1
  -9  -2  -4 5728.02 354.331   3
   9   2   5 2335.31 268.017   4
  -9  -2  -5 2601.22 278.380   4
   9  -2   5 2142.45 197.345   1
  -9  -2  -5 2382.43 239.096   3
   9   2   6 2154.85 258.987   4
  -9  -2  -6 2274.50 263.180   4
   9  -2   6 1615.97 187.042   1
  -9  -2  -6 1972.15 228.818   3
   9   2   7 1566.28 231.749   4
  -9  -2  -7 1616.77 218.067   3
  -9  -2  -7 1549.66 222.108   4
   9  -2   7 1215.74 176.820   1
  -9  -2  -8 3089.14 294.722   3
  -9  -2  -8 2772.70 289.606   4
   9   2   8 2812.36 292.046   4
   9  -2   8 2566.68 257.862   1
  -9  -2  -9 10297.8 539.817   3
  -9  -2  -9 10056.2 543.415   4
  -9   2  -9 10987.7 635.799   4
   9   2   9 10336.3 542.463   4
   9  -2   9 10066.8 523.437   1
  -9   2 -10 525.124 173.404   4
   9   2  10 551.638 161.327   4
  -9  -2 -10 596.618 159.791   4
   9  -2  10 248.543 146.482   1
  -9  -2 -10 236.948 130.775   1
  -9  -2 -10 562.666 155.850   3
  -9   2 -11 3025.31 364.655   4
  -9  -2 -11 2705.78 310.255   3
  -9  -2 -11 2813.46 307.339   4
   9   2  11 2708.79 303.068   4
  -9  -2 -11 2653.81 332.171   1
   9  -2  11 2425.90 304.659   1
  -9  -2 -12 6286.78 454.006   4
  -9  -2 -12 6188.42 463.596   3
  -9   2 -12 7088.43 548.690   4
   9   2  12 6389.46 439.278   4
  -9  -2 -12 6570.94 519.059   1
   9  -2  12 6003.07 476.096   1
  -9   2 -13 428.982 166.133   4
  -9  -2 -13 301.562 146.233   3
   9   2  13 392.956 146.944   4
  -9  -2 -13 406.774 151.859   4
   9  -2  13 752.513 221.904   1
  -9  -2 -14 318.654 142.137   4
   9   2  14 229.443 151.359   4
   9  -2  14 624.127 234.167   1
  -9  -2 -15 6646.79 492.856   4
   9   2  15 7120.70 487.562   4
   9  -2  15 7691.32 575.977   1
  -9  -2 -16 4020.81 391.095   4
   9   2  16 4318.49 394.782   4
   9  -2  16 4596.58 478.112   1
  -9  -2 -17 355.648 145.970   4
   9   2  17 451.258 173.222   4
   9  -2  17 668.465 242.161   1
  -9  -2 -18 1053.48 212.263   4
   9   2  18 1311.37 243.052   4
   9  -2  18 1563.39 306.333   1
  -9  -2 -19 652.662 180.070   4
   9  -2  19 1193.42 285.682   1
  -9  -2 -20 927.231 208.882   4
   9  -2  20 1195.08 298.930   1
   9  -2  21 441.283 208.457   3
   9  -2  21 612.986 242.780   1
   9  -2  22 84.3341 144.488   3
   9  -2  22 150.492 203.024   1
   9  -2  23 793.966 253.558   3
   9  -2  23 610.042 256.401   1
   9  -2  24 276.212 173.465   3
   9  -2  24 149.243 214.605   1
   9  -2  25-47.8749 221.856   1
   9  -2  25 87.1647 151.154   3
   9  -2  26-128.965 212.457   1
   9  -2  26 79.1981 152.659   3
   9  -2  27 109.096 202.077   1
  -9  -3  31 183.928 167.446   3
   9   3 -30 543.942 259.355   4
  -9  -3  30 555.834 211.906   3
   9   3 -29 26.0545 173.402   4
  -9  -3  29 180.247 177.598   3
   9   3 -28 334.769 222.966   4
  -9  -3  28 413.524 190.743   3
  -9  -3  28 834.304 367.777   1
  -9  -3  27 1405.66 278.773   3
   9   3 -27 1600.05 365.065   4
  -9  -3  27 2371.18 484.616   1
   9   3 -26 129.592 190.046   4
  -9  -3  26 197.035 148.993   3
   9  -3 -26 745.479 323.781   2
  -9  -3  26 757.849 355.522   1
   9   3 -25 1276.56 321.589   4
  -9  -3  25 1931.70 447.880   1
   9  -3 -25 2258.54 443.001   2
   9   3 -24 222.215 204.447   4
   9  -3 -24 1005.32 337.223   2
   9   3 -23 2587.64 421.808   4
   9  -3 -23 2934.49 479.676   2
   9   3 -22 160.971 171.711   4
   9  -3 -22 895.841 308.179   2
   9   3 -21 1409.18 311.773   4
   9  -3 -21 2352.50 420.443   2
   9   3 -20 472.232 216.566   4
   9  -3 -20 1589.40 358.877   2
   9   3 -19 356.615 168.445   4
   9  -3 -19 846.833 255.301   1
   9   3 -18 678.356 225.542   4
   9  -3 -18 1263.39 265.543   1
   9   3 -17 245.210 167.838   4
   9  -3 -17 501.145 218.386   1
   9  -3 -17 58.2758 168.669   3
   9   3 -16 242.181 155.038   4
   9  -3 -16 6.88020 145.434   3
   9   3 -15 889.937 246.419   4
   9  -3 -15 1153.80 236.192   1
  -9   3  15 737.584 238.250   2
   9  -3 -15 916.854 244.206   3
   9   3 -14 1601.68 288.581   4
  -9   3  14 1455.35 110.035   4
  -9  -3  14 1266.32 113.095   2
   9  -3 -14 1740.15 251.343   1
  -9   3  14 1550.80 325.661   2
  -9   3  13 1520.15 139.104   4
   9   3 -13 1906.76 304.834   4
  -9  -3  13 1658.26 167.585   2
   9  -3 -13 1655.10 234.199   1
   9   3 -12 729.264 207.907   4
  -9   3  12 846.453 129.666   4
   9  -3 -12 677.017 159.015   1
  -9  -3  12 752.897 148.750   2
  -9   3  11 3537.49 247.956   4
   9   3 -11 3670.51 400.182   4
  -9   3  11 3791.72 465.031   2
  -9  -3  11 3519.97 277.052   2
   9  -3 -11 3351.89 276.105   1
  -9   3  10 28.2282 86.5802   4
   9   3 -10 164.373 153.394   4
  -9   3  10 151.566 178.803   2
   9  -3 -10-118.664 120.648   1
   9   3  -9 4803.52 438.549   4
  -9   3   9 4730.05 292.646   4
  -9   3   9 5030.65 510.470   2
   9  -3  -9 3911.54 260.203   1
  -9   3   8 4592.42 299.016   4
   9   3  -8 4476.05 419.463   4
  -9   3   8 4716.98 488.743   2
   9  -3  -8 3983.50 246.591   1
   9   3  -7 457.651 182.778   4
  -9   3   7 324.337 120.398   4
   9  -3  -7 548.672 112.589   1
  -9   3   7 79.8700 146.903   2
  -9   3   6 1601.80 210.122   4
   9   3  -6 1330.67 250.214   4
   9  -3  -6 952.385 118.175   1
  -9   3   6 1049.61 245.759   2
   9   3  -5 280.177 140.574   4
  -9   3   5 14.8907 115.762   4
   9  -3  -5-77.9234 62.9594   1
  -9   3   5 104.002 127.590   2
   9   3  -4 229.611 133.785   4
  -9   3   4 70.3767 109.489   4
  -9   3   4 156.548 129.510   2
   9   3  -3 4863.92 424.132   4
  -9   3   3 5387.72 505.716   2
   9   3  -2 4446.70 410.455   4
  -9   3   2 4767.79 479.867   2
   9   3  -1 1126.97 226.876   4
  -9   3   1 1197.85 283.247   2
   9   3   0 58.9511 103.490   4
  -9   3   0 61.1763 147.873   4
  -9   3   0 363.285 212.985   2
   9   3   1 3124.29 336.946   4
  -9   3  -1 3435.26 354.022   4
  -9   3  -2 7601.78 523.029   4
   9   3   2 7230.81 504.100   4
  -9   3  -2 7859.70 587.669   2
   9   3   3 11034.1 610.907   4
  -9   3  -3 11394.4 641.268   4
  -9   3  -3 12305.4 709.757   2
   9   3   4 285.827 163.976   4
  -9   3  -4 227.162 175.180   4
  -9  -3  -4 178.823 119.765   4
   9   3   5 371.284 176.937   4
  -9  -3  -5 356.107 144.617   4
  -9   3  -5 364.116 193.104   4
   9  -3   5 834.525 201.057   1
   9   3   6 5199.35 425.790   4
  -9  -3  -6 5537.09 423.007   4
  -9   3  -6 5703.48 506.139   4
   9  -3   6 5790.49 381.766   1
   9   3   7 1182.63 236.216   4
  -9  -3  -7 1017.20 206.482   4
  -9   3  -7 1148.38 265.768   4
   9  -3   7 1530.14 239.161   1
  -9  -3  -7 1029.11 206.175   3
  -9  -3  -8 229.744 132.747   4
   9   3   8 222.343 145.085   4
  -9   3  -8 227.589 196.242   4
  -9  -3  -8 139.104 116.796   3
   9  -3   8 526.886 186.885   1
  -9  -3  -9 345.160 151.122   4
   9   3   9 171.373 156.384   4
   9  -3   9 185.066 167.183   1
  -9  -3  -9 445.127 174.589   3
  -9  -3 -10 5216.31 412.097   4
   9   3  10 5869.28 442.181   4
   9  -3  10 5331.69 409.986   1
  -9  -3 -10 5719.49 467.421   3
   9   3  11 2057.85 282.041   4
  -9  -3 -11 2159.33 303.605   3
  -9  -3 -11 1993.48 265.335   4
   9  -3  11 2227.57 302.703   1
   9   3  12 751.686 188.199   4
  -9  -3 -12 687.067 173.384   4
   9  -3  12 622.381 205.139   1
  -9  -3 -13 1014.44 203.472   4
   9   3  13 837.333 195.089   4
   9  -3  13 638.728 207.775   1
  -9  -3 -14 2701.03 308.691   4
   9   3  14 2566.03 300.762   4
   9  -3  14 2702.96 354.627   1
  -9  -3 -15 983.046 202.520   4
   9   3  15 1099.31 223.802   4
   9  -3  15 753.684 210.236   1
   9   3  16 776.410 197.723   4
  -9  -3 -16 620.445 171.505   4
   9  -3  16 309.485 195.623   1
   9   3  17 1036.58 220.653   4
  -9  -3 -17 954.996 199.098   4
   9  -3  17 602.112 218.852   1
   9   3  18 1967.65 284.529   4
  -9  -3 -18 2164.99 289.228   4
   9  -3  18 1506.39 296.283   1
   9   3  19 163.265 139.293   4
   9  -3  19-146.446 227.063   1
   9   3  20 256.176 158.988   4
   9  -3  20 224.964 181.713   1
   9  -3  21 1192.48 337.304   1
   9  -3  22 1501.54 360.641   1
   9  -3  23 705.031 294.917   1
   9  -3  24 315.327 257.261   1
   9  -3  25 289.294 227.511   3
   9  -3  25 318.697 262.527   1
   9  -3  26 2453.62 449.186   1
  -9  -3 -26 1763.80 423.526   2
  -9  -3 -27 324.422 209.193   2
   9   4 -30 58.7626 207.316   4
   9   4 -29 403.508 268.427   4
  -9  -4  29 389.958 195.639   3
   9   4 -28 165.985 215.259   4
   9  -4 -28 1391.05 420.351   2
   9   4 -27 88.2124 187.517   4
   9  -4 -27 1864.80 457.098   2
   9   4 -26 15.7903 167.458   4
   9  -4 -26 1229.13 405.257   2
   9   4 -25 572.389 249.709   4
   9  -4 -25 2325.46 493.339   2
   9   4 -24 30.8110 167.429   4
   9  -4 -24 1369.43 406.323   2
   9   4 -23 239.542 204.449   4
   9  -4 -23 1734.59 443.045   2
   9  -4 -22 1252.63 398.136   2
   9  -4 -21 1455.26 453.805   2
   9  -4 -20 795.230 354.355   2
   9  -4 -19 704.166 358.850   2
   9  -4 -18 605.552 335.599   2
   9  -4 -18 816.966 235.429   1
   9  -4 -17 2151.05 310.068   1
   9  -4 -17 2345.04 476.688   2
   9   4 -16-56.9744 142.418   4
   9  -4 -16 182.942 166.796   1
  -9   4  15 47.6251 45.8071   4
   9   4 -15 78.1287 155.458   4
   9  -4 -15 22.3019 137.830   1
  -9   4  14 21.2870 67.3307   4
   9   4 -14 1.20692 122.360   4
  -9  -4  14 62.5234 114.075   2
   9  -4 -14-247.890 171.175   1
   9   4 -13 2568.37 388.714   4
  -9   4  13 2708.21 207.776   4
  -9  -4  13 2520.15 256.804   2
   9  -4 -13 1857.23 251.901   1
  -9   4  12 162.619 92.6525   4
   9   4 -12 245.700 160.577   4
  -9  -4  12 265.699 145.757   2
  -9   4  11 102.700 104.198   4
   9   4 -11 90.3864 147.742   4
  -9  -4  11 105.566 138.172   2
   9  -4 -11 471.023 157.245   1
  -9   4  10 1147.90 180.094   4
   9   4 -10 1132.15 259.360   4
   9  -4 -10 1545.91 216.046   1
  -9  -4  10 1188.41 230.767   2
   9   4  -9 6188.84 552.216   4
   9  -4  -9 4891.20 326.566   1
   9   4  -8 1410.81 290.528   4
   9  -4  -8 697.885 139.031   1
   9   4  -7 3415.09 408.347   4
   9  -4  -7 2419.41 212.973   1
   9   4  -6 233.971 143.904   4
   9   4  -5 7533.30 573.490   4
   9   4  -4 1865.24 302.217   4
  -9   4   4 1818.10 284.384   4
  -9   4   3 696.812 214.781   4
   9   4  -3 731.878 209.784   4
  -9   4   3 647.571 245.388   2
  -9   4   2 1756.36 299.929   4
   9   4  -2 1517.92 273.648   4
  -9   4   2 1248.07 281.790   2
  -9   4   1 4367.87 447.974   4
   9   4  -1 4039.28 420.576   4
  -9   4   1 3980.37 479.581   2
  -9   4   0 2708.58 367.900   4
   9   4   0 2334.75 331.564   4
  -9   4   0 2261.20 362.518   2
   9   4   1 676.692 220.428   4
  -9   4  -1 978.290 270.090   4
  -9   4  -1 662.562 229.812   2
   9   4   2 139.242 151.121   4
  -9   4  -2 138.433 201.108   4
  -9   4  -2-120.332 153.872   2
   9   4   3 244.155 172.885   4
  -9   4  -3 53.7043 180.649   4
  -9   4  -3 136.404 160.022   2
   9   4   4 907.620 239.502   4
  -9   4  -4 888.675 263.404   2
   9   4   5 4771.96 456.985   4
  -9   4  -5 5061.87 539.653   2
   9   4   6 1076.84 247.892   4
  -9   4  -6 1323.39 327.284   2
   9   4   7 1978.16 305.819   4
  -9   4  -7 2169.14 376.495   2
   9   4   8 4769.74 450.764   4
  -9   4  -8 5595.51 576.536   2
   9   4   9 493.499 186.884   4
  -9   4  -9 769.582 263.817   2
   9  -4   9 1013.76 262.774   1
   9   4  10 724.824 218.554   4
  -9   4 -10 1174.47 299.680   2
   9  -4  10 1144.45 275.032   1
   9   4  11 660.601 195.094   4
  -9   4 -11 882.900 292.147   2
   9  -4  11 1118.90 269.927   1
   9   4  12 2632.47 329.108   4
  -9   4 -12 3166.57 439.250   2
   9  -4  12 3049.65 385.754   1
   9   4  13 226.049 162.709   4
  -9   4 -13 463.370 233.632   2
   9  -4  13 210.047 189.205   1
   9   4  14 216.900 162.545   4
  -9   4 -14 475.986 234.724   2
   9  -4  14 426.362 224.911   1
   9   4  15 759.253 206.459   4
   9  -4  15 898.122 265.805   1
  -9   4 -15 1274.72 315.815   2
   9   4  16 446.860 168.672   4
   9  -4  16 543.439 240.958   1
   9   4  17 22.8561 122.230   4
   9  -4  17-81.2557 207.178   1
   9   4  18 212.404 144.986   4
   9  -4  18 268.671 214.693   1
   9   4  19 76.5454 141.462   4
   9  -4  19-259.360 256.635   1
   9  -4  20 1124.95 305.765   1
  -9  -4 -20 1030.22 343.705   2
  -9  -4 -21 111.433 183.450   2
   9  -4  21-281.874 278.819   1
   9  -4  22-172.851 292.430   1
  -9  -4 -22-124.377 194.084   2
   9  -4  23-447.743 298.820   1
  -9  -4 -23 11.0383 180.638   2
   9  -4  24 2365.69 451.700   1
  -9  -4 -24 2399.30 523.424   2
   9  -4  25 644.435 340.864   1
   9  -5 -26 1952.60 508.869   2
   9  -5 -25 1443.52 477.278   2
   9   5 -24 191.019 213.155   4
   9  -5 -24 1284.35 474.479   2
   9   5 -23 1239.57 362.697   4
   9  -5 -23 2468.16 557.201   2
   9   5 -22 88.6335 169.071   4
   9  -5 -22 990.380 436.697   2
   9   5 -21 308.385 245.227   4
   9  -5 -21 1859.43 501.640   2
   9   5 -20 119.197 213.993   4
   9  -5 -20 1321.29 435.797   2
   9   5 -19 1328.74 344.362   4
   9  -5 -19 1385.25 446.741   2
   9   5 -18 92.2323 156.508   4
   9  -5 -18 804.137 376.402   2
   9   5 -17 132.099 175.952   4
   9  -5 -17 814.658 364.882   2
   9   5 -16 340.670 199.694   4
   9  -5 -16 966.953 442.157   2
   9   5 -15 3375.65 493.707   4
   9  -5 -15 3904.35 610.837   2
   9   5 -14 307.923 207.739   4
   9  -5 -14 878.799 370.704   2
  -9  -5  14 351.969 188.855   2
   9  -5 -14 197.321 159.108   1
   9   5 -13 1406.84 319.664   4
   9  -5 -13 1663.56 267.131   1
   9  -5 -13 2320.12 489.752   2
   9   5 -12-1.96165 143.415   4
  -9   5  12 2.15303 86.9083   4
   9   5 -11 435.082 192.924   4
   9  -5 -11 617.108 169.969   1
   9   5 -10 46.7705 132.159   4
   9  -5 -10-20.8460 100.860   1
  -9  -5  10 95.8070 173.071   2
  -9   5   9 241.440 149.028   4
   9   5  -9 188.900 164.310   4
   9  -5  -9-62.7864 110.362   1
  -9  -5   9 261.629 210.052   2
  -9   5   8 111.652 153.609   4
   9   5  -8-58.0840 123.503   4
   9  -5  -8-218.031 129.658   1
  -9  -5   8 79.6154 198.372   2
   9   5  -7 2318.09 367.826   4
  -9   5   7 2175.78 314.934   4
  -9  -5   7 2586.31 391.462   2
  -9   5   6 65.6665 170.803   4
   9   5  -6 82.2438 154.690   4
  -9  -5   6 57.2888 216.065   2
   9   5  -5 1155.32 274.268   4
  -9   5   5 999.702 256.484   4
   9   5  -4 663.084 215.588   4
  -9   5   4 857.341 261.458   4
  -9  -5   4 854.247 298.887   2
   9   5  -3 1521.59 303.616   4
  -9   5   3 1595.60 313.889   4
  -9  -5   3 1525.49 358.638   2
   9   5  -2 281.766 157.522   4
  -9  -5   2 226.456 239.296   2
   9   5  -1 132.566 147.069   4
  -9  -5   1 193.247 246.831   2
   9   5   0 231.860 159.326   4
  -9  -5   0 205.843 252.157   2
   9   5   1 1726.07 319.935   4
  -9  -5  -1 1681.78 390.008   2
   9   5   2 1067.55 269.392   4
  -9  -5  -2 1046.32 356.337   2
   9   5   3 513.378 226.617   4
  -9  -5  -3 471.715 282.438   2
   9   5   4 332.749 196.403   4
  -9  -5  -4 122.864 263.948   2
   9   5   5 901.983 255.912   4
  -9  -5  -5 1086.54 359.997   2
   9   5   6 238.919 189.061   4
  -9  -5  -6 26.1785 246.168   2
   9   5   7 23.7944 189.535   4
  -9  -5  -7 58.8497 226.876   2
   9   5   8 151.045 178.087   4
  -9  -5  -8 258.236 229.500   2
   9   5   9 834.319 262.621   4
  -9  -5  -9 1021.69 329.077   2
   9   5  10-2.95425 158.889   4
  -9  -5 -10 122.772 204.454   2
   9   5  11 416.977 216.131   4
   9  -5  11 861.862 271.354   1
  -9  -5 -11 163.951 222.778   2
   9   5  12 1257.16 266.394   4
   9  -5  12 2356.26 373.393   1
  -9  -5 -12 1374.47 391.483   2
   9   5  13 499.092 195.325   4
  -9  -5 -13 580.230 280.577   2
   9  -5  13 1054.69 289.677   1
   9   5  14 122.436 160.910   4
   9  -5  14 520.830 257.528   1
  -9  -5 -14 241.041 246.215   2
   9   5  15 210.975 173.686   4
   9  -5  15 554.032 263.722   1
  -9  -5 -15-60.0683 225.101   2
   9   5  16 480.221 177.827   4
  -9  -5 -16 744.273 338.175   2
   9  -5  16 774.358 277.759   1
   9  -5  17 1216.97 318.030   1
  -9  -5 -17 1497.88 432.161   2
   9  -5  18 1609.29 365.580   1
  -9  -5 -18 1557.90 438.236   2
   9  -5  19 382.060 273.886   1
  -9  -5 -19 203.689 244.360   2
   9  -5  20-212.521 272.780   1
  -9  -5 -20-147.382 250.844   2
   9  -5  21 401.077 281.136   1
   9  -5  22 599.312 294.740   1
   9  -5  23-443.250 347.772   1
   9  -6 -19 1312.32 497.068   2
   9   6 -18 1745.70 424.895   4
   9  -6 -18 2919.62 636.469   2
   9   6 -17 1307.01 352.858   4
   9  -6 -17 2680.61 604.107   2
   9   6 -16 83.3504 162.815   4
   9  -6 -16 1252.16 436.067   2
   9   6 -15 100.539 178.628   4
   9   6 -14 1159.82 327.711   4
   9   6 -13 1355.09 350.276   4
   9   6 -12 149.444 185.112   4
  -9  -6  12 120.400 205.390   2
   9   6 -11 297.960 189.813   4
  -9  -6  11 300.235 215.865   2
   9   6 -10 105.840 147.363   4
  -9  -6  10-104.773 258.352   2
   9   6  -9 1851.60 370.514   4
  -9  -6   9 1372.26 322.173   2
   9   6  -8 214.723 179.040   4
  -9  -6   8-521.677 317.002   2
   9   6  -7 367.190 197.438   4
  -9  -6   7 724.298 287.443   2
   9   6  -6 291.090 190.338   4
  -9  -6   6 636.195 299.289   2
   9   6  -5 366.262 188.978   4
  -9  -6   5 480.417 275.041   2
   9   6  -4 129.069 155.249   4
  -9  -6   4-19.1729 231.761   2
   9   6  -3 981.464 280.841   4
  -9  -6   3 1022.13 359.212   2
   9   6  -2 625.875 226.162   4
  -9  -6   2 772.386 348.857   2
   9   6  -1 976.423 282.155   4
   9   6   0 385.528 206.395   4
  -9  -6   0 0.19918 193.142   2
   9   6   1 59.4381 172.244   4
  -9  -6  -1 100.917 253.872   2
   9   6   2 806.528 276.257   4
   9   6   3 258.812 204.867   4
  -9  -6  -3 370.780 252.541   2
   9   6   4 630.009 260.586   4
  -9  -6  -4 659.516 293.425   2
   9   6   5 300.455 240.105   4
  -9  -6  -5 298.178 260.792   2
   9   6   6 1309.61 327.689   4
  -9  -6  -6 1237.95 374.734   2
   9   6   7 763.529 272.193   4
  -9  -6  -7 535.270 286.515   2
   9   6   8 146.765 210.346   4
  -9  -6  -8-45.5315 193.425   2
   9   6   9 417.147 239.723   4
  -9  -6  -9 488.549 307.867   2
   9   6  10 266.609 200.733   4
  -9  -6 -10 215.451 225.355   2
   9   6  11 541.201 233.945   4
  -9  -6 -11 613.883 328.082   2
   9   6  12 239.169 187.008   4
  -9  -6 -12 224.477 263.487   2
   9   6  13-4.23024 168.333   4
  -9  -6 -13-359.834 272.360   2
   9  -6  14 1214.71 348.473   1
  -9  -6 -14 706.253 367.441   2
   9  -6  15 659.742 313.105   1
   9  -6  16 517.171 291.667   1
   9  -6  17 536.271 294.320   1
   9  -6  18 781.398 326.037   1
   9  -6  19 424.216 295.812   1
   9   7 -10 662.483 297.153   4
   9   7  -9 902.342 320.005   4
   9   7  -8 651.966 263.810   4
  -9  -7   8 497.496 317.241   2
   9   7  -7 1411.85 349.400   4
  -9  -7   7 1192.78 357.683   2
   9   7  -6 470.156 222.194   4
  -9  -7   6-147.723 268.304   2
   9   7  -5 7.80137 165.246   4
  -9  -7   5-387.062 304.647   2
   9   7  -4 1089.24 318.894   4
  -9  -7   4 843.006 285.743   2
   9   7  -3 293.174 212.311   4
  -9  -7   3 134.045 204.120   2
   9   7  -2 161.736 189.785   4
  -9  -7   2 191.781 203.606   2
   9   7  -1 76.9652 183.843   4
  -9  -7   1 213.009 248.062   2
   9   7   0 1639.19 383.333   4
  -9  -7   0 1888.14 436.922   2
   9   7   1 150.412 227.393   4
  -9  -7  -1 163.516 256.684   2
   9   7   2-8.41853 195.720   4
  -9  -7  -2-69.9240 207.206   2
   9   7   3 208.643 246.122   4
  -9  -7  -3 223.556 241.198   2
   9   7   4 1291.50 358.644   4
  -9  -7  -4 1569.34 456.545   2
   9   7   5 14.3302 231.790   4
  -9  -7  -5 182.137 277.526   2
   9   7   6 287.403 264.109   4
  -9  -7  -6 205.152 269.628   2
   9   7   7 288.367 247.604   4
  -9  -7  -7 177.002 274.652   2
   9   7   8 741.640 295.576   4
  -9  -7  -8 751.516 389.534   2
   9   7   9 999.181 331.666   4
  -9  -8   4-395.690 311.265   2
  -9  -8   3 396.723 265.204   2
  -9  -8   2 427.272 283.453   2
  -9  -8   1-468.784 316.183   2
 -10   0  32 963.884 321.352   1
 -10   0  31 240.982 249.159   1
 -10   0  30 2190.08 422.790   1
 -10   0  29 301.605 276.166   1
 -10   0  28 466.438 248.761   1
 -10   0  27-152.441 209.937   1
  10   0 -26 7983.64 484.402   4
 -10   0  26 8922.63 736.019   1
  10   0 -25-4.57906 96.4686   4
 -10   0  25-311.589 294.969   1
  10   0 -24 1039.85 189.395   4
 -10   0  24 1058.61 317.208   1
  10   0 -23-82.0321 116.164   4
 -10   0  23-443.700 313.467   1
 -10   0  23-23.2840 134.836   3
  10   0 -22 1991.93 238.536   4
 -10   0  22 2073.95 289.770   3
 -10   0  22 1718.11 352.295   1
  10   0 -21 90.4916 116.827   4
 -10   0  21-50.5639 241.250   1
 -10   0  21-29.3705 116.463   3
  10   0 -20 9122.05 487.618   4
 -10   0  20 9522.91 566.076   3
 -10   0  20 9422.39 652.938   1
  10   0 -19 59.0806 109.576   4
 -10   0  19 66.5987 216.286   1
 -10   0  19-26.1950 99.4626   3
  10   0 -18 11975.2 550.940   4
 -10   0  18 12618.8 693.375   1
 -10   0  18 11827.8 534.344   2
 -10   0  18 12041.9 588.819   3
  10   0 -17 46.1713 99.0326   4
 -10   0  17 247.130 242.472   1
 -10   0  17-34.4043 115.772   2
 -10   0  17 75.7687 102.854   3
  10   0 -16 11591.9 530.450   4
 -10   0  16 12201.6 667.296   1
 -10   0  16 11815.6 537.279   3
  10   0 -15 110.252 104.480   4
 -10   0  15 57.6199 125.266   2
 -10   0  15 103.040 94.5392   3
  10   0 -14 18476.5 650.760   4
 -10   0  14 17990.8 677.950   2
  10   0 -13-13.4832 85.4505   4
 -10   0  13-32.7763 123.650   2
  10   0 -12 15650.5 595.709   4
 -10   0  12 16161.9 634.710   2
  10   0 -11 56.7241 98.3408   4
 -10   0  11 62.7015 92.4593   4
  10   0 -10 27008.9 777.157   4
 -10   0  10 26455.1 720.815   4
  10   0  -9-21.1388 80.1661   4
 -10   0   9 16.8022 78.7387   4
  10   0  -8 7324.80 406.313   4
 -10   0   8 7593.81 389.378   4
 -10   0   7 6.24528 84.4606   4
  10   0  -7 10.4237 80.5802   4
  10   0  -6 11150.3 504.395   4
 -10   0   6 10409.0 465.598   4
 -10   0   5 5.69019 85.4563   4
  10   0  -5-26.5857 84.3547   4
 -10   0   4 58418.9 1101.25   4
  10   0  -4 57170.2 1126.79   4
  10   0  -3 174.468 129.346   4
  10   0  -2 48937.0 1053.11   4
  10   0  -2 47594.6 426.172   3
  10   0  -1 124.209 118.642   4
  10   0  -1 73.2066 50.4792   3
  10   0   0 7562.09 258.902   3
  10   0   0 6172.43 416.950   4
  10   0   1 50.6327 90.7203   4
  10   0   1 103.390 74.7120   3
  10   0   2 20391.2 504.274   3
  10   0   2 19747.6 686.473   4
  10   0   3-48.9169 79.0634   4
 -10   0  -3-61.1447 94.2130   1
  10   0   3 78.7149 78.9327   3
  10   0   4 934.594 170.031   4
  10   0   4 952.528 154.054   3
 -10   0  -4 406.405 125.960   1
  10   0   5 65.9182 106.502   4
 -10   0  -5 61.0244 97.4109   1
  10   0   5 40.2944 97.0302   3
  10   0   6 28707.4 874.801   4
  10   0   6 29791.3 790.312   3
 -10   0  -6 28941.0 763.514   1
  10   0   7 49.4103 105.719   4
 -10   0  -7 57.5081 107.706   4
  10   0   7 142.691 134.206   3
 -10   0  -7 236.117 135.889   1
  10   0   8 20288.2 770.507   4
 -10   0  -8 21962.3 811.427   4
  10   0   8 21326.9 734.255   3
 -10   0  -8 20188.3 728.873   1
  10   0   9 170.932 137.479   4
 -10   0  -9 44.3827 119.385   4
 -10   0  -9-118.191 168.795   1
  10   0   9 216.447 133.749   3
 -10   0 -10 2361.99 299.429   4
  10   0  10 2587.88 301.517   4
  10   0  10 2687.00 305.945   3
 -10   0 -11 15.9891 106.031   4
  10   0  11-14.7335 101.939   4
  10   0  11 54.0411 117.526   3
 -10   0 -11-75.2732 170.068   1
  10   0  12 1785.74 272.960   4
  10   0  12 1884.09 283.412   3
 -10   0 -12 1533.39 257.006   4
 -10   0 -12 1213.79 260.741   1
 -10   0 -13 84.5588 116.087   4
 -10   0 -13-36.1489 163.824   1
  10   0  13 70.3253 124.204   3
 -10   0 -14 6406.96 506.319   4
  10   0  14 5936.01 495.215   3
 -10   0 -14 5626.20 477.065   1
 -10   0 -15 30.9198 114.242   4
  10   0  15 72.0122 125.702   3
 -10   0 -15 72.6415 183.603   1
  10   0  16 5812.90 518.715   3
 -10   0 -16 6155.10 517.235   4
 -10   0 -17-6.20772 117.663   4
  10   0  17 14.8129 112.058   3
 -10   0 -18 307.742 165.209   4
  10   0  18 141.537 143.855   3
  10   0  19-26.6747 118.695   3
  10   0  20 1752.40 347.329   3
  10   0  21 229.109 221.855   3
  10   0  22 2519.38 424.067   3
  10   0  23 51.3945 122.104   3
  10   0  24 215.081 174.429   3
  10   0  25 72.8438 163.437   3
  10   0  26 396.406 223.903   3
  10   0  27-102.826 180.950   3
 -10  -1  33 230.782 170.024   3
 -10   1  32 438.062 248.752   1
 -10  -1  32 233.437 176.505   3
 -10  -1  31-28.1764 293.411   1
 -10   1  31 437.231 247.540   1
 -10  -1  31 733.383 244.903   3
 -10   1  30 1089.74 327.383   1
 -10  -1  30 763.422 301.794   1
 -10  -1  30 872.742 249.757   3
 -10   1  29 181.217 197.767   1
 -10  -1  29-115.250 278.504   1
 -10  -1  29 155.724 124.805   3
  10   1 -28 2480.40 341.236   4
 -10   1  28 2411.35 424.652   1
 -10  -1  28 2328.47 354.937   3
 -10  -1  28 2312.80 435.411   1
  10   1 -27 524.949 181.751   4
 -10  -1  27 736.750 282.972   1
 -10   1  27 743.205 263.242   1
 -10  -1  27 424.792 177.707   3
  10   1 -26 1213.60 248.679   4
 -10  -1  26 1138.28 330.872   1
 -10   1  26 1362.71 330.802   1
 -10  -1  26 1236.01 251.719   3
  10   1 -25 1571.09 277.812   4
 -10   1  25 2098.02 395.818   1
 -10  -1  25 1706.38 288.226   3
 -10  -1  25 1878.67 370.183   1
 -10  -1  24 1464.99 254.175   3
  10  -1 -24 865.393 89.2717   4
  10   1 -24 1550.28 262.107   4
 -10   1  24 1828.40 367.901   1
 -10  -1  24 1731.33 372.093   1
  10  -1 -23 61.8061 60.7128   4
  10   1 -23-77.3795 119.002   4
 -10  -1  23 183.675 280.369   1
 -10  -1  23 54.7794 108.847   3
 -10   1  23 373.449 259.651   1
  10   1 -22 6934.40 509.413   4
 -10  -1  22 7257.38 508.388   3
 -10   1  22 8372.86 639.925   1
 -10  -1  22 7693.94 642.428   1
  10  -1 -21 1304.43 149.301   4
  10   1 -21 1594.51 264.085   4
 -10  -1  21 1688.63 257.524   3
 -10   1  21 2299.53 375.862   1
 -10  -1  21 2201.45 399.280   1
  10   1 -20 16083.3 744.381   4
  10  -1 -20 14562.6 453.699   4
 -10  -1  20 15784.4 686.321   3
 -10   1  20 17990.0 861.240   1
 -10  -1  20 17092.7 866.269   1
 -10  -1  19 1374.23 215.227   3
  10  -1 -19 1119.32 143.467   4
  10   1 -19 1083.47 220.918   4
 -10  -1  19 2001.25 395.875   1
 -10   1  19 1782.48 334.617   1
 -10   1  19 1298.81 250.903   2
  10   1 -18 724.095 186.842   4
  10  -1 -18 745.033 123.629   4
 -10  -1  18 1110.96 185.710   3
 -10   1  18 1345.76 290.323   1
 -10   1  18 929.767 220.300   2
  10   1 -17 104.657 103.737   4
  10  -1 -17 224.138 88.3147   4
 -10   1  17-40.0864 194.918   1
 -10  -1  17 328.833 119.455   3
 -10   1  17 315.437 171.633   2
  10  -1 -16 1127.31 142.922   4
 -10  -1  16 1154.16 174.510   3
  10   1 -16 1114.84 202.383   4
 -10  -1  16 855.639 140.702   2
 -10   1  16 579.323 218.064   2
 -10  -1  15 1898.69 201.249   3
  10  -1 -15 1809.36 176.533   4
  10   1 -15 1807.29 243.876   4
 -10  -1  15 1797.73 175.843   2
 -10   1  15 1815.30 282.495   2
 -10  -1  14 3887.41 266.095   3
  10  -1 -14 3442.56 272.649   3
  10  -1 -14 3733.67 251.381   4
  10   1 -14 3502.68 328.465   4
 -10  -1  14 4052.12 267.987   2
 -10   1  14 4059.03 392.563   2
 -10  -1  13 1816.92 179.953   3
 -10   1  13 1272.27 157.720   4
  10  -1 -13 1512.66 194.576   3
  10  -1 -13 1344.45 169.990   4
  10   1 -13 1297.17 217.871   4
 -10   1  13 1317.06 240.002   2
 -10   1  13 1154.68 217.203   1
 -10  -1  13 2082.81 204.168   2
 -10  -1  12 15271.0 460.508   3
  10   1 -12 16775.3 691.513   4
  10  -1 -12 16445.2 527.862   4
 -10   1  12 16808.0 509.017   4
  10  -1 -12 15998.1 517.716   3
 -10   1  12 16994.1 769.920   2
 -10   1  12 17230.4 635.624   1
  10   1 -11 117.892 125.072   4
  10  -1 -11 104.480 92.4363   4
 -10   1  11 15.8632 82.1286   4
  10  -1 -11 35.1315 76.2594   3
 -10   1  11-53.4514 142.568   2
 -10   1  11-124.539 156.863   1
  10  -1 -10 26237.6 672.138   4
  10  -1 -10 25363.0 593.324   3
 -10   1  10 26866.7 667.496   4
  10   1 -10 26347.8 848.054   4
 -10   1  10 25734.9 901.355   2
 -10   1  10 27529.2 694.211   1
  10   1  -9 1382.97 228.601   4
  10  -1  -9 1747.63 217.134   4
 -10   1   9 1078.21 163.337   4
  10  -1  -9 931.609 142.827   3
 -10   1   9 1508.21 184.758   1
 -10   1   8 31617.3 754.960   4
  10   1  -8 31480.8 907.430   4
  10  -1  -8 32218.8 769.998   4
 -10   1   8 31017.6 618.124   1
 -10   1   8 31086.7 932.274   2
  10   1  -7 1162.45 200.412   4
 -10   1   7 1040.67 158.404   4
  10  -1  -7 1252.49 181.500   4
 -10   1   7 1074.80 127.782   1
 -10   1   6 9793.15 444.002   4
  10   1  -6 9772.33 515.439   4
  10  -1  -6 10651.0 468.372   4
 -10   1   6 9770.35 278.369   1
  10   1  -5 4872.36 361.993   4
  10  -1  -5 4833.44 323.205   4
 -10   1   5 5005.77 319.508   4
 -10   1   5 5170.07 178.514   1
  10   1  -4 33696.7 930.268   4
  10  -1  -4 33938.8 839.655   4
 -10   1   4 33003.8 818.395   4
  10  -1  -3 14452.8 566.033   4
  10   1  -3 13752.4 614.553   4
 -10   1   3 13378.3 537.083   4
  10   1  -2 436.135 131.522   4
  10  -1  -2 405.502 127.776   4
 -10   1   2 351.968 117.605   4
 -10  -1   2 286.919 54.1361   3
 -10  -1   1 24470.4 453.049   3
  10   1  -1 25845.7 812.711   4
  10  -1  -1 26537.3 786.892   4
 -10   1   1 25364.6 347.590   1
  10   1   0 14987.8 624.957   4
  10  -1   0 16065.2 630.599   4
 -10  -1   0 14968.6 388.327   3
 -10   1   0 14412.7 319.307   1
  10  -1   1 650.490 157.650   4
 -10  -1  -1 528.075 103.281   3
  10   1   1 319.549 146.481   4
 -10   1  -1 241.280 86.1168   1
 -10  -1  -2 21776.1 530.317   3
  10   1   2 22068.7 754.886   4
  10  -1   2 22933.1 774.237   4
 -10   1  -2 20636.0 465.631   1
 -10  -1  -3 3219.88 227.392   3
  10   1   3 2996.34 294.042   4
  10  -1   3 3246.43 309.077   4
 -10   1  -3 3025.24 213.998   1
 -10  -1  -4 27690.0 681.745   3
  10  -1   4 26725.9 864.589   4
  10   1   4 26860.9 837.623   4
 -10   1  -4 26148.6 636.359   1
 -10  -1  -5 14805.2 644.955   4
  10   1   5 14230.0 619.292   4
  10  -1   5 13423.2 629.666   4
 -10  -1  -5 13752.1 507.675   3
 -10   1  -5 14012.4 501.918   1
  10  -1   6 5336.25 423.409   4
 -10  -1  -6 4977.30 392.494   4
  10   1   6 5456.76 389.967   4
 -10   1  -6 4848.64 337.313   1
  10   1   7 28.9349 88.1503   4
 -10  -1  -7 73.1513 108.112   4
  10  -1   7-20.1875 106.177   1
 -10  -1  -7-115.085 142.926   1
 -10   1  -7 261.605 166.626   1
  10   1   8 3292.29 313.423   4
 -10  -1  -8 3173.45 332.032   4
 -10  -1  -8 3220.28 319.727   1
 -10   1  -8 3291.27 322.541   1
  10   1   8 2851.62 301.401   3
  10  -1   8 3074.85 275.511   1
 -10  -1  -9 4980.88 403.139   4
  10   1   9 4566.27 371.291   4
 -10   1  -9 5259.65 423.649   4
  10  -1   9 4506.31 331.607   1
 -10  -1  -9 4578.76 377.618   1
 -10   1  -9 5561.45 407.568   1
  10   1   9 4705.96 392.089   3
  10   1  10 2000.00 266.292   4
 -10  -1 -10 1760.51 254.856   4
 -10   1 -10 2247.39 291.453   4
  10  -1  10 1762.32 226.873   1
 -10  -1 -10 2256.68 285.639   1
  10   1  10 1938.05 268.446   3
 -10   1 -10 2330.80 308.054   1
 -10  -1 -11 793.539 184.853   4
 -10   1 -11 850.369 196.076   4
  10   1  11 777.569 195.461   4
 -10   1 -11 1388.34 286.952   1
 -10  -1 -11 1021.65 238.281   1
  10  -1  11 617.517 157.331   1
  10   1  11 604.872 179.687   3
 -10  -1 -12 975.838 205.228   4
 -10   1 -12 1109.80 226.370   4
  10   1  12 1112.14 222.274   4
 -10   1 -12 1890.44 316.994   1
 -10  -1 -12 1376.16 264.616   1
  10  -1  12 804.889 191.232   1
  10   1  12 1220.16 235.081   3
 -10   1 -13 3244.27 369.749   4
 -10  -1 -13 3071.19 339.608   4
  10   1  13 2837.76 326.676   4
  10  -1  13 2598.87 311.689   1
 -10  -1 -13 3317.66 384.005   1
  10   1  13 2895.16 354.549   3
  10  -1  14 4260.02 419.617   3
 -10  -1 -14 3997.46 397.218   4
 -10   1 -14 4553.30 438.419   4
  10   1  14 3992.35 386.806   4
  10  -1  14 3875.57 382.046   1
  10   1  14 3940.76 420.664   3
 -10   1 -15 4874.25 463.972   4
 -10  -1 -15 4211.05 418.849   4
  10  -1  15 4342.26 436.823   3
  10   1  15 4149.57 403.580   4
  10  -1  15 3552.60 388.951   1
  10   1  15 4451.09 469.478   3
  10   1  16 7848.43 557.245   4
  10  -1  16 7900.01 589.835   3
 -10  -1 -16 7935.59 576.611   4
  10  -1  16 7570.93 571.528   1
  10   1  16 7722.47 632.206   3
  10  -1  17 354.074 209.179   3
 -10  -1 -17 234.728 151.277   4
  10  -1  17 63.8115 150.943   1
  10   1  17 2.68969 144.486   3
 -10  -1 -18 4456.95 451.100   4
  10  -1  18 4339.56 465.539   3
  10  -1  18 4362.65 464.830   1
  10   1  18 4523.81 507.573   3
 -10  -1 -19 295.867 168.637   4
  10  -1  19 103.910 159.978   1
  10  -1  19 424.361 193.009   3
  10   1  19 288.412 181.621   3
 -10  -1 -20 211.487 165.934   4
  10  -1  20 290.138 171.545   3
  10  -1  20-122.498 191.346   1
  10   1  20 51.9485 144.890   3
  10  -1  21 2791.96 399.468   3
  10  -1  21 2504.02 394.998   1
  10   1  21 2561.18 417.990   3
  10  -1  22 560.362 240.211   3
  10  -1  22 347.815 196.833   1
  10   1  22 67.3634 180.832   3
  10  -1  23-89.7780 228.171   1
  10  -1  23 314.480 192.818   3
  10   1  23 144.262 177.059   3
  10  -1  24 834.839 272.244   1
  10  -1  24 864.986 263.214   3
  10  -1  25-223.789 237.595   1
  10  -1  25 84.0665 125.513   3
  10  -1  26-36.6565 247.321   1
  10  -1  26 225.635 180.203   3
  10  -1  27 80.2480 220.502   1
 -10  -2  33 610.734 234.710   3
 -10  -2  32 171.023 160.776   3
 -10  -2  31-1.52223 139.352   3
 -10  -2  30 37.3415 245.211   1
 -10  -2  30 75.0319 122.978   3
  10   2 -29 589.032 222.798   4
 -10  -2  29 722.114 313.072   1
 -10  -2  29 258.960 158.832   3
  10   2 -28 982.236 270.553   4
 -10   2  28 541.043 221.503   1
 -10  -2  28 955.722 244.562   3
 -10  -2  28 986.867 320.245   1
  10   2 -27 140.563 154.329   4
 -10  -2  27 426.143 272.373   1
 -10   2  27 11.7566 214.948   1
 -10  -2  27 269.566 152.766   3
  10   2 -26 1899.90 345.666   4
 -10  -2  26 2028.95 314.135   3
 -10   2  26 1560.86 342.680   1
 -10  -2  26 2404.61 444.033   1
  10   2 -25 2284.13 369.678   4
 -10  -2  25 2004.30 303.379   3
 -10   2  25 1749.94 356.747   1
  10   2 -24 5086.41 519.029   4
 -10  -2  24 4690.88 429.256   3
 -10  -2  24 5383.03 591.557   1
 -10   2  24 4237.78 503.226   1
 -10  -2  23 95.6771 121.838   3
  10   2 -23 38.0419 149.428   4
 -10   2  23-280.941 267.841   1
 -10  -2  23 402.568 291.776   1
 -10  -2  22 1638.68 253.324   3
  10   2 -22 1628.90 304.383   4
 -10   2  22 1442.63 320.838   1
  10   2 -21 3566.10 423.132   4
 -10  -2  21 3559.96 347.228   3
 -10   2  21 3331.46 414.036   1
  10   2 -20 758.751 212.884   4
  10  -2 -20 764.142 227.995   3
 -10   2  20 552.630 217.958   1
  10   2 -19 396.425 196.234   4
 -10   2  19 387.619 213.952   1
  10  -2 -19 847.387 219.356   3
 -10   2  19 912.831 270.015   2
  10  -2 -18 10734.0 595.998   3
  10   2 -18 11002.4 678.953   4
 -10   2  18 11827.6 783.450   2
 -10   2  18 11011.1 625.120   1
  10  -2 -17 3167.17 332.568   3
  10   2 -17 3024.71 363.230   4
 -10   2  17 3453.19 440.569   2
 -10   2  17 2733.70 322.302   1
  10   2 -16-5.00661 112.737   4
 -10   2  16 136.619 136.791   2
  10  -2 -16 195.855 146.799   3
  10   2 -15 294.603 164.073   4
 -10   2  15 487.613 226.903   2
  10  -2 -15 440.449 175.407   3
 -10   2  14 9316.32 319.809   4
  10   2 -14 9161.45 582.188   4
 -10   2  14 9783.42 688.554   2
  10   2 -13 2029.54 284.285   4
 -10   2  13 2060.89 172.924   4
 -10   2  13 1868.33 310.230   2
  10   2 -12 15921.1 745.280   4
 -10   2  12 17130.8 487.818   4
 -10   2  12 17031.2 863.444   2
 -10   2  11 1920.03 187.908   4
  10   2 -11 1786.34 260.765   4
 -10   2  11 1658.19 286.110   2
 -10   2  10 16441.0 520.284   4
  10   2 -10 15586.6 721.317   4
 -10   2  10 15988.8 830.509   2
  10   2  -9 14343.7 684.205   4
 -10   2   9 15269.3 517.162   4
 -10   2   9 14429.5 782.948   2
 -10   2   8 13340.2 493.662   4
  10   2  -8 13157.6 656.414   4
 -10   2   8 13499.2 748.702   2
 -10   2   7 13903.7 511.947   4
  10   2  -7 13504.0 659.378   4
 -10   2   7 13934.1 744.051   2
 -10   2   6 2179.94 225.726   4
  10   2  -6 2250.44 288.603   4
 -10   2   6 2856.62 361.024   2
  10   2  -5 2064.29 278.621   4
 -10   2   5 2200.92 230.355   4
  10   2  -4 16065.5 705.967   4
 -10   2   4 15465.6 564.077   4
 -10   2   4 17390.0 778.034   2
  10   2  -3 8796.70 536.362   4
 -10   2   3 1142.79 198.167   4
  10   2  -2 132481. 2019.59   4
 -10   2   2 0.38480 83.2559   4
  10   2  -1 75534.4 1514.07   4
  10   2   0 12729.9 629.297   4
  10   2   1 9150.97 532.482   4
  10  -2   1 8283.60 225.674   1
  10   2   2 6450.71 448.075   4
 -10  -2  -2 6536.79 435.962   4
  10  -2   2 6205.29 234.785   1
  10   2   3 6395.04 447.260   4
 -10  -2  -3 6797.05 448.961   4
  10  -2   3 6386.24 270.957   1
 -10  -2  -3 6251.25 362.429   3
  10   2   4 8179.39 498.198   4
 -10  -2  -4 8092.90 489.383   4
  10  -2   4 8017.15 336.513   1
 -10  -2  -4 7837.77 413.346   3
  10   2   5 1550.13 238.907   4
 -10  -2  -5 1053.01 215.692   4
  10  -2   5 1624.38 198.750   1
 -10  -2  -5 1146.99 193.137   3
  10   2   6 8079.21 501.194   4
 -10  -2  -6 7920.72 443.984   3
 -10  -2  -6 7742.67 486.580   4
  10  -2   6 8173.32 400.426   1
  10   2   7 3674.74 344.570   4
 -10  -2  -7 3865.41 323.314   3
 -10  -2  -7 3905.63 359.331   4
  10  -2   7 4113.85 310.389   1
 -10  -2  -8 2550.77 291.234   3
 -10   2  -8 2709.04 344.579   4
  10   2   8 2454.60 296.392   4
 -10  -2  -8 1882.75 270.870   4
  10  -2   8 2516.90 278.250   1
 -10   2  -9 654.409 192.785   4
  10   2   9 642.357 183.824   4
 -10  -2  -9 466.249 150.634   4
 -10  -2  -9 423.726 133.745   1
  10  -2   9 877.496 203.073   1
 -10  -2  -9 681.666 164.396   3
 -10   2 -10 5486.67 483.671   4
 -10  -2 -10 4574.78 403.600   4
 -10  -2 -10 5395.13 419.728   3
  10   2  10 4878.65 399.210   4
  10  -2  10 5636.34 419.784   1
 -10  -2 -10 4889.12 445.433   1
  10   2  11 7819.66 498.796   4
 -10   2 -11 9201.18 621.332   4
 -10  -2 -11 8081.96 516.328   3
 -10  -2 -11 8000.19 529.002   4
 -10  -2 -11 8731.87 594.834   1
  10  -2  11 8785.80 532.797   1
 -10  -2 -12 1479.50 245.272   3
 -10  -2 -12 1420.11 235.877   4
  10   2  12 1360.98 234.439   4
  10  -2  12 1892.94 285.672   1
 -10  -2 -13 493.460 165.206   4
 -10  -2 -13 754.538 201.588   3
  10   2  13 557.188 176.130   4
  10  -2  13 906.644 248.593   1
 -10  -2 -14 2967.39 351.171   4
  10   2  14 3597.39 365.630   4
  10  -2  14 3470.81 389.200   1
 -10  -2 -15 6631.66 513.452   4
  10   2  15 6723.98 497.544   4
  10  -2  15 7261.56 541.067   1
  10   2  16 2206.63 308.650   4
 -10  -2 -16 1841.54 279.042   4
  10  -2  16 2018.67 325.105   1
 -10  -2 -17 209.667 133.859   4
  10   2  17 622.638 208.216   4
  10  -2  17 624.894 227.227   1
 -10  -2 -18 196.113 152.060   4
  10   2  18 225.069 168.264   4
  10  -2  18 325.681 212.986   1
 -10  -2 -19 18.4617 110.910   4
  10  -2  19 185.200 189.305   1
  10  -2  20 736.983 252.921   1
  10  -2  21 427.896 208.113   3
  10  -2  21 510.842 217.043   1
  10  -2  22 162.253 156.227   3
  10  -2  22 111.520 180.422   1
  10  -2  23 447.040 218.880   3
  10  -2  23 320.264 218.883   1
  10  -2  24 206.086 166.529   3
  10  -2  24 20.8785 193.019   1
  10  -2  25 434.835 240.573   1
  10  -2  25 672.154 244.932   3
  10  -2  26 190.007 196.206   1
  10  -2  27-371.247 281.098   1
 -10  -3  31 460.672 200.713   3
  10   3 -30-120.098 189.384   4
 -10  -3  30 112.964 152.057   3
  10   3 -29-76.6935 180.588   4
 -10  -3  29 190.278 135.387   3
 -10  -3  28 427.206 182.612   3
  10   3 -28 634.026 254.712   4
 -10  -3  27 2596.58 360.305   3
  10   3 -27 3160.50 489.089   4
 -10  -3  27 3629.98 572.554   1
 -10  -3  26 320.289 172.691   3
  10   3 -26-7.27547 168.079   4
  10   3 -25 357.160 231.404   4
 -10  -3  25 1086.98 375.221   1
  10   3 -24 761.606 260.020   4
  10   3 -23 1929.70 373.633   4
  10   3 -22 788.008 260.221   4
  10   3 -21 1210.64 294.721   4
  10   3 -20 2270.65 380.170   4
  10   3 -19 10468.5 753.708   4
  10   3 -18 174.146 156.605   4
  10   3 -17 228.034 157.768   4
  10  -3 -17 284.845 172.520   3
  10   3 -16 342.796 181.479   4
  10  -3 -16 204.473 158.699   3
 -10   3  15 8319.85 230.561   4
  10   3 -15 10033.6 690.107   4
  10  -3 -15 9948.88 539.729   1
  10  -3 -15 9484.63 609.787   3
  10   3 -14 2494.41 358.240   4
 -10   3  14 2546.18 171.655   4
 -10  -3  14 2470.95 185.849   2
  10  -3 -14 3382.44 325.000   1
 -10   3  13 1439.04 158.053   4
  10   3 -13 1673.18 303.308   4
  10  -3 -13 2334.38 281.462   1
 -10   3  13 2691.22 429.889   2
 -10  -3  13 2351.48 220.500   2
 -10   3  12 5469.68 308.306   4
  10   3 -12 5627.21 504.911   4
  10  -3 -12 6397.14 377.868   1
 -10   3  12 6454.35 610.438   2
 -10  -3  12 5739.28 337.252   2
  10   3 -11 5528.37 486.590   4
 -10   3  11 5555.56 318.510   4
  10  -3 -11 5585.29 332.040   1
 -10   3  11 6035.08 578.704   2
 -10   3  10 272.561 127.664   4
  10   3 -10 175.812 136.716   4
 -10   3  10 236.201 177.211   2
  10  -3 -10 243.289 118.331   1
  10   3  -9 1201.68 242.089   4
 -10   3   9 1191.81 177.413   4
 -10   3   9 1298.17 281.220   2
  10  -3  -9 742.512 128.012   1
 -10   3   8 2960.03 261.733   4
  10   3  -8 2733.98 339.622   4
 -10   3   8 2738.95 374.074   2
  10  -3  -8 2541.83 190.222   1
  10   3  -7 10831.4 646.965   4
 -10   3   7 11015.8 747.292   2
  10  -3  -7 9687.72 322.320   1
  10   3  -6 1062.87 226.853   4
  10  -3  -6 554.918 91.1652   1
 -10   3   6 803.545 231.740   2
  10   3  -5 4280.35 408.997   4
  10  -3  -5 3607.17 159.836   1
 -10   3   5 3890.55 451.950   2
  10   3  -4 655.229 185.833   4
 -10   3   4 611.667 206.743   2
  10  -3  -4 279.084 53.3139   1
  10   3  -3 10290.7 623.139   4
 -10   3   3 11149.5 734.626   2
  10   3  -2 65.0568 122.943   4
 -10   3   2 249.188 201.317   2
  10   3  -1 1041.84 221.269   4
 -10   3   1 1349.81 247.937   4
 -10   3   0 612.052 181.706   4
  10   3   0 651.536 185.821   4
 -10   3  -1 2355.79 309.372   4
  10   3   1 2302.00 302.409   4
  10   3   2 4265.18 406.163   4
 -10  -3  -2 4375.74 385.930   4
 -10   3  -2 4618.52 421.642   4
  10  -3   2 4293.27 255.685   1
 -10   3  -2 5865.95 529.821   2
 -10  -3  -3 1099.39 228.556   4
  10   3   3 1347.96 243.970   4
 -10   3  -3 1552.91 302.530   4
  10  -3   3 1365.99 187.496   1
 -10   3  -4 2412.36 332.681   4
 -10  -3  -4 2012.74 269.260   4
  10   3   4 2097.29 298.230   4
  10  -3   4 2448.60 224.889   1
  10   3   5 2046.59 295.118   4
 -10   3  -5 2565.19 351.010   4
 -10  -3  -5 2418.83 292.967   4
  10  -3   5 2299.15 231.119   1
 -10  -3  -6 1910.49 267.944   4
  10   3   6 1805.92 283.398   4
 -10   3  -6 2043.23 335.948   4
 -10  -3  -6 1950.59 264.628   3
  10  -3   6 1727.54 212.443   1
 -10   3  -7 961.618 263.507   4
  10   3   7 726.243 201.808   4
 -10  -3  -7 712.218 186.873   4
  10  -3   7 519.462 167.748   1
 -10  -3  -7 815.891 194.192   3
 -10  -3  -8 8413.43 537.797   4
  10   3   8 8552.78 554.397   4
 -10  -3  -8 8855.35 553.817   3
  10  -3   8 8240.11 466.713   1
  10   3   9 17265.0 769.552   4
 -10  -3  -9 16910.4 762.896   4
 -10  -3  -9 17964.9 800.409   3
  10  -3   9 18042.5 719.402   1
  10   3  10 1045.26 223.004   4
 -10  -3 -10 866.275 200.833   4
 -10  -3 -10 997.656 213.582   3
  10  -3  10 643.721 188.694   1
  10   3  11 2836.88 329.317   4
 -10  -3 -11 2274.42 298.589   4
  10  -3  11 2374.88 310.993   1
  10   3  12 895.590 209.910   4
 -10  -3 -12 986.147 206.675   4
  10  -3  12 741.974 199.628   1
  10   3  13 264.445 148.711   4
 -10  -3 -13 190.725 129.540   4
  10  -3  13-142.539 201.903   1
 -10  -3 -14-6.61769 94.3203   4
  10   3  14 81.1976 135.210   4
 -10  -3 -15 769.712 197.973   4
  10  -3  15 463.315 196.864   1
  10   3  16 516.588 191.202   4
 -10  -3 -16 394.160 157.108   4
  10  -3  16 189.353 183.825   1
  10   3  17 847.726 214.929   4
 -10  -3 -17 947.712 217.592   4
  10  -3  17 760.433 244.054   1
  10   3  18 129.053 152.277   4
 -10  -3 -18 218.757 138.379   4
  10   3  19 1465.47 263.671   4
  10  -3  19 1882.37 363.863   1
  10   3  20 746.460 211.315   4
  10  -3  20 1274.34 314.266   1
  10  -3  21 2050.64 387.385   1
  10  -3  22 827.490 291.772   1
  10  -3  23 325.777 255.858   1
  10  -3  24 663.764 273.474   1
  10  -3  25 480.385 274.300   1
  10  -3  26 237.211 232.387   1
 -10  -4  29 25.9949 134.172   3
  10   4 -29-113.316 207.872   4
  10   4 -28-217.992 236.461   4
  10   4 -27-20.5156 179.982   4
  10   4 -26 111.223 189.578   4
  10   4 -25 856.585 303.922   4
  10   4 -24 183.925 187.506   4
  10   4 -23 127.510 190.999   4
  10   4 -22 10.5934 152.007   4
  10   4 -21 1465.96 349.556   4
  10   4 -20 218.084 180.357   4
  10   4 -19 131.845 168.909   4
  10   4 -18 867.038 270.683   4
  10  -4 -18 1211.57 265.472   1
  10   4 -17 5533.50 587.985   4
  10  -4 -17 5628.71 465.675   1
  10   4 -16 1432.49 317.945   4
  10  -4 -16 1314.16 244.537   1
 -10   4  15 182.406 72.5787   4
  10   4 -15 317.279 187.440   4
 -10  -4  15 472.439 129.481   2
  10  -4 -15 365.122 167.355   1
 -10   4  14 1548.02 162.151   4
  10   4 -14 1438.71 303.786   4
 -10  -4  14 1455.03 187.517   2
  10  -4 -14 1406.43 236.536   1
  10   4 -13 147.807 149.697   4
 -10   4  13 178.325 95.2542   4
 -10  -4  13 248.053 137.348   2
  10  -4 -13-31.4760 133.688   1
  10   4 -12 77.7519 142.888   4
 -10   4  12 102.896 90.7347   4
  10  -4 -12-288.990 162.283   1
 -10  -4  12 164.666 141.426   2
  10   4 -11 2338.26 359.183   4
 -10   4  11 2506.63 238.950   4
 -10  -4  11 2410.14 316.794   2
  10  -4 -11 2006.79 233.218   1
 -10   4  10 76.1131 94.1342   4
  10   4 -10 124.046 136.829   4
  10  -4 -10 33.4080 109.750   1
 -10  -4  10 22.1633 130.117   2
  10   4  -9 6641.44 573.569   4
  10  -4  -9 6256.46 351.357   1
  10   4  -8 3406.31 417.603   4
  10  -4  -8 2970.75 238.842   1
  10   4  -7 21.4050 106.201   4
  10  -4  -7-88.0070 85.5236   1
  10   4  -6 1005.15 237.967   4
  10  -4  -6 847.876 124.933   1
 -10   4   5 4921.96 414.091   4
  10   4  -5 4693.10 468.297   4
 -10   4   4 714.119 207.381   4
  10   4  -4 539.450 191.203   4
  10   4  -3 1980.33 311.812   4
 -10   4   3 2480.56 335.273   4
  10   4  -2 210.169 145.222   4
 -10   4   2 256.338 183.131   4
 -10   4   1 4978.99 466.339   4
  10   4  -1 4043.56 437.630   4
 -10   4   0 3938.53 431.131   4
  10   4   0 3660.29 410.970   4
  10   4   1 482.775 177.056   4
 -10   4  -1 553.831 232.315   4
 -10   4  -2 3358.07 418.254   4
  10   4   2 3064.02 378.131   4
 -10   4  -2 3200.51 436.088   2
  10   4   3 1428.58 277.878   4
 -10   4  -3 1502.56 325.538   2
  10   4   4 957.163 242.563   4
 -10   4  -4 1089.16 304.469   2
  10   4   5 1189.65 258.304   4
 -10   4  -5 1866.02 374.270   2
  10   4   6 44.4590 136.337   4
 -10   4  -6 288.466 235.453   2
  10   4   7 3322.74 393.900   4
 -10   4  -7 4088.48 521.823   2
  10  -4   7 3543.41 346.361   1
  10   4   8 1082.40 242.599   4
  10  -4   8 1797.31 279.085   1
  10   4   9 1621.07 281.321   4
  10  -4   9 2158.49 297.267   1
  10   4  10 781.046 223.512   4
  10  -4  10 1250.66 258.012   1
  10   4  11 1701.69 287.852   4
  10  -4  11 2142.36 309.214   1
  10   4  12 201.546 167.039   4
  10  -4  12 215.084 178.734   1
  10   4  13 848.836 227.137   4
  10  -4  13 348.868 197.875   1
  10   4  14 3058.64 360.561   4
  10  -4  14 3025.07 387.310   1
  10   4  15 2727.55 340.209   4
  10  -4  15 2744.32 380.465   1
  10   4  16 714.378 204.202   4
  10  -4  16 336.440 195.626   1
  10   4  17 115.845 137.574   4
  10  -4  17-258.452 250.005   1
  10   4  18-6.08397 127.196   4
  10  -4  18-377.150 265.512   1
  10   4  19 485.859 180.394   4
  10  -4  19-136.987 252.861   1
  10  -4  20 496.127 251.726   1
  10  -4  21-211.503 232.120   1
  10  -4  22 848.305 296.665   1
 -10  -4 -22 126.828 210.097   2
  10  -4  23 1244.86 385.114   1
 -10  -4 -23 253.162 198.725   2
  10  -4  24 1070.71 352.815   1
  10  -4  25 493.469 295.385   1
  10   5 -24 3.94826 195.594   4
  10   5 -23 243.492 219.008   4
  10   5 -22 190.184 193.344   4
  10   5 -21 323.139 236.159   4
  10   5 -20 74.1786 167.822   4
  10   5 -19 740.366 272.161   4
  10   5 -18 212.433 177.471   4
  10   5 -17 103.757 162.182   4
  10   5 -16 294.099 226.813   4
  10   5 -15 1819.45 381.571   4
  10   5 -14 848.700 270.076   4
 -10  -5  14 824.102 208.362   2
  10   5 -13 135.024 158.299   4
  10  -5 -13-80.2884 155.683   1
  10   5 -12-52.8595 155.672   4
  10  -5 -12 351.116 146.796   1
  10   5 -11 900.770 251.506   4
  10  -5 -11 949.394 193.780   1
  10   5 -10 232.398 155.822   4
 -10  -5  10 547.898 234.301   2
  10  -5 -10 299.304 129.561   1
 -10   5   9 102.793 139.404   4
  10   5  -9 39.5217 134.689   4
  10  -5  -9 48.4056 89.7957   1
 -10  -5   9 217.164 222.875   2
 -10   5   8 46.6773 139.520   4
  10   5  -8 145.512 165.624   4
  10  -5  -8-80.0145 110.092   1
 -10   5   7 1118.76 248.902   4
  10   5  -7 961.231 251.904   4
[truncated: 3,865,147 more chars]
